# Supplementary material for: 4-{2-[4-(Dimethyl­amino)­phen­yl]ethen­yl}-1-methyl­pyridinium 4-nitro­benzene­sulfonate
Source: Acta Crystallogr Sect E Struct Rep Online. 2012 Mar 10;68(Pt 4):o994. doi: 10.1107/S1600536812009300 (PMC3343963; doi:10.1107/S1600536812009300)
Supplement: Supplementary file 1 [file e-68-0o994-sup1.cif]

##############################################################################
#                                                                            #
# This CIF contains the data in a paper accepted for publication in          #
# Acta Crystallographica Section E. It conforms to the requirements of       #
# Notes for Authors for Acta Crystallographica Section E, and has been       #
# peer reviewed under the auspices of the IUCr Commission on Journals.       #
#                                                                            #
# Full details of the Crystallographic Information File format               #
# are given in the paper "The Crystallographic Information File (CIF):       #
# a New Standard Archive File for Crystallography" by S. R. Hall, F. H.      #
# Allen and I. D. Brown [Acta Cryst. (1991), A47, 655-685].                  #
#                                                                            #
# The current version of the core CIF dictionary is obtainable from          #
# ftp://ftp.iucr.org/pub/cif_core.dic.                                       #
#                                                                            #
# Software is freely available for graphical display of the structure(s)     #
# in this CIF. For information consult the CIF software page                 #
# http://www.iucr.org/resources/cif/software.                                #
#                                                                            #
# This file may be used for bona fide research purposes within the           #
# scientific community so long as proper attribution is given to the journal # 
# article from which it was obtained.                                        #
#                                                                            #
##############################################################################
data_I
_audit_creation_method     SHELXL-97
_chemical_name_systematic
;
4-{2-[4-(Dimethylamino)phenyl]ethenyl}-1-methylpyridinium
4-nitrobenzenesulfonate
;
_chemical_name_common     ?
_chemical_formula_moiety     'C16 H19 N2, C6 H4 N O5 S'
_chemical_formula_sum     'C22 H23 N3 O5 S'
_chemical_formula_iupac     'C16 H19 N2 +, C6 H4 N O5 S -'
_chemical_formula_weight     441.49
_chemical_melting_point     ?
_symmetry_cell_setting     monoclinic
_symmetry_space_group_name_H-M     P21/c
loop_
    _symmetry_equiv_pos_as_xyz
    'x, y, z'
    '-x, y+1/2, -z+1/2'
    '-x, -y, -z'
    'x, -y-1/2, z-1/2'
_cell_length_a     18.901(3)
_cell_length_b     6.4504(10)
_cell_length_c     34.222(6)
_cell_angle_alpha     90.00
_cell_angle_beta     96.77(3)
_cell_angle_gamma     90.00
_cell_volume     4143.1(12)
_cell_formula_units_Z     8
_cell_measurement_reflns_used     11440
_cell_measurement_theta_min     1.1984
_cell_measurement_theta_max     27.4826
_cell_measurement_temperature     173(2)
_exptl_crystal_description     'block'
_exptl_crystal_colour     'red'
_exptl_crystal_size_max     0.20
_exptl_crystal_size_mid     0.16
_exptl_crystal_size_min     0.13
_exptl_crystal_density_diffrn     1.416
_exptl_crystal_density_meas     ?
_exptl_crystal_density_method     'not measured'
_exptl_crystal_F_000     1856
_exptl_absorpt_coefficient_mu     0.197
_exptl_absorpt_correction_type     multi-scan
_exptl_absorpt_process_details     '(CrystalClear; Rigaku, 2008)'
_exptl_absorpt_correction_T_min     0.7523
_exptl_absorpt_correction_T_max     1.0000
_exptl_special_details     ?
_diffrn_ambient_temperature     173(2)
_diffrn_radiation_type     MoK\a
_diffrn_radiation_wavelength     0.71073
_diffrn_radiation_source     'Rotating Anode'
_diffrn_radiation_monochromator     'Confocal'
_diffrn_measurement_device_type     'Rigaku Saturn 724+'
_diffrn_measurement_method     '\w scans at fixed \c = 45\%'
_diffrn_detector_area_resol_mean     28.5714
_diffrn_reflns_number     20075
_diffrn_reflns_av_R_equivalents     0.0475
_diffrn_reflns_av_sigmaI/netI     0.0548
_diffrn_reflns_theta_min     1.08
_diffrn_reflns_theta_max     27.47
_diffrn_reflns_theta_full     27.47
_diffrn_measured_fraction_theta_max     0.994
_diffrn_measured_fraction_theta_full     0.994
_diffrn_reflns_limit_h_min     -23
_diffrn_reflns_limit_h_max     24
_diffrn_reflns_limit_k_min     -8
_diffrn_reflns_limit_k_max     4
_diffrn_reflns_limit_l_min     -42
_diffrn_reflns_limit_l_max     44
_diffrn_standards_number     ?
_diffrn_standards_interval_count     ?
_diffrn_standards_interval_time     ?
_diffrn_standards_decay_%     ?
_refine_special_details
;
Refinement of <i>F</i>^2^ against ALL reflections. The weighted <i>R</i>-factor
<i>wR</i> and goodness of fit <i>S</i> are based on <i>F</i>^2^, conventional
<i>R</i>-factors <i>R</i> are based on <i>F</i>, with <i>F</i> set to zero for
negative <i>F</i>^2^. The threshold expression of <i>F</i>^2^ >
\s(<i>F</i>^2^) is used only for calculating <i>R</i>-factors(gt) <i>etc</i>.
and is not relevant to the choice of reflections for refinement.
<i>R</i>-factors based on <i>F</i>^2^ are statistically about twice as large
as those based on <i>F</i>, and <i>R</i>- factors based on ALL data will be
even larger.
;
_reflns_number_total     9459
_reflns_number_gt     7630
_reflns_threshold_expression     >2sigma(I)
_refine_ls_structure_factor_coef     Fsqd
_refine_ls_matrix_type     full
_refine_ls_R_factor_all     0.0928
_refine_ls_R_factor_gt     0.0749
_refine_ls_wR_factor_gt     0.1632
_refine_ls_wR_factor_ref     0.1760
_refine_ls_goodness_of_fit_ref     1.148
_refine_ls_restrained_S_all     1.165
_refine_ls_number_reflns     9459
_refine_ls_number_parameters     593
_refine_ls_number_restraints     69
_refine_ls_hydrogen_treatment     constr
_refine_ls_weighting_scheme     calc
_refine_ls_weighting_details
         'calc w=1/[\s^2^(Fo^2^)+(0.0574P)^2^+2.7972P] where P=(Fo^2^+2Fc^2^)/3'
_atom_sites_solution_hydrogens     geom
_atom_sites_solution_primary     direct
_atom_sites_solution_secondary     difmap
_refine_ls_shift/su_max     0.000
_refine_ls_shift/su_mean     0.000
_refine_diff_density_max     0.419
_refine_diff_density_min     -0.317
_refine_ls_extinction_method     none
_refine_ls_extinction_coef     ?
loop_
    _atom_type_symbol
    _atom_type_description
    _atom_type_scat_dispersion_real
    _atom_type_scat_dispersion_imag
    _atom_type_scat_source
    'C' 'C' 0.0033 0.0016
                         'International Tables Vol C Tables 4.2.6.8 and 6.1.1.4'
    'H' 'H' 0.0000 0.0000
                         'International Tables Vol C Tables 4.2.6.8 and 6.1.1.4'
    'N' 'N' 0.0061 0.0033
                         'International Tables Vol C Tables 4.2.6.8 and 6.1.1.4'
    'O' 'O' 0.0106 0.0060
                         'International Tables Vol C Tables 4.2.6.8 and 6.1.1.4'
    'S' 'S' 0.1246 0.1234
                         'International Tables Vol C Tables 4.2.6.8 and 6.1.1.4'
_computing_data_collection     'CrystalClear (Rigaku, 2008)'
_computing_cell_refinement     'CrystalClear (Rigaku, 2008)'
_computing_data_reduction     'CrystalClear (Rigaku, 2008)'
_computing_structure_solution     'SHELXS97 (Sheldrick, 2008)'
_computing_structure_refinement     'SHELXL97 (Sheldrick, 2008)'
_computing_molecular_graphics
;
Mercury (Macrae <i>et al.</i>, 2006)
;
_computing_publication_material     'SHELXL97 (Sheldrick, 2008)'
loop_
    _atom_site_type_symbol
    _atom_site_label
    _atom_site_fract_x
    _atom_site_fract_y
    _atom_site_fract_z
    _atom_site_U_iso_or_equiv
    _atom_site_adp_type
    _atom_site_calc_flag
    _atom_site_refinement_flags
    _atom_site_occupancy
    _atom_site_symmetry_multiplicity
    _atom_site_disorder_assembly
    _atom_site_disorder_group
    S S1 0.37863(3) 0.12715(9) 0.308633(19) 0.02941(17) Uani d . 1 1 . .
    S S2 0.12093(4) 0.62094(10) 0.17599(2) 0.03390(18) Uani d D 1 1 . .
    O O8 0.1528(6) 0.7557(9) 0.20680(16) 0.064(3) Uani d PDU 0.370(8) 1 A 1
    O O9 0.0563(4) 0.526(2) 0.1802(3) 0.093(4) Uani d PDU 0.370(8) 1 A 1
    O O10 0.1751(5) 0.4736(14) 0.1683(2) 0.062(3) Uani d PDU 0.370(8) 1 A 1
    O O8' 0.0890(4) 0.7475(6) 0.20394(11) 0.0686(19) Uani d PDU 0.630(8) 1 A 2
    O O9' 0.0757(3) 0.4454(6) 0.16520(14) 0.0523(13) Uani d PDU 0.630(8) 1 A 2
    O O10' 0.1927(2) 0.5691(12) 0.1848(2) 0.087(2) Uani d PDU 0.630(8) 1 A 2
    O O1 0.37877(13) 0.8246(4) 0.45206(7) 0.0559(6) Uani d . 1 1 . .
    O O2 0.41484(16) 0.5583(4) 0.48663(7) 0.0702(8) Uani d . 1 1 . .
    O O3 0.35623(16) 0.2650(3) 0.27682(6) 0.0636(7) Uani d . 1 1 . .
    O O4 0.32662(14) -0.0268(4) 0.31472(7) 0.0609(7) Uani d . 1 1 . .
    O O5 0.44820(12) 0.0429(4) 0.30699(8) 0.0669(8) Uani d . 1 1 . .
    O O6 0.08242(19) 1.0636(4) -0.00120(7) 0.0840(10) Uani d . 1 1 . .
    O O7 0.11956(14) 1.3255(3) 0.03349(7) 0.0550(6) Uani d . 1 1 . .
    N N1 0.12972(12) 0.7625(3) 0.43882(7) 0.0346(5) Uani d . 1 1 . .
    N N2 0.13677(14) -0.6462(3) 0.27136(6) 0.0357(5) Uani d . 1 1 . .
    N N3 0.39469(14) 0.6409(4) 0.45540(7) 0.0416(6) Uani d . 1 1 . .
    N N4 0.36366(12) 1.2762(3) 0.04493(7) 0.0345(5) Uani d . 1 1 . .
    N N5 0.37284(14) -0.1338(3) 0.21319(6) 0.0378(6) Uani d . 1 1 . .
    N N6 0.10301(14) 1.1431(4) 0.03000(7) 0.0415(6) Uani d . 1 1 . .
    C C1 0.06152(15) 0.8609(4) 0.43954(9) 0.0396(7) Uani d . 1 1 . .
    H H1A 0.0377 0.8733 0.4126 0.059 Uiso calc R 1 1 . .
    H H1C 0.0683 0.9992 0.4512 0.059 Uiso calc R 1 1 . .
    H H1B 0.0321 0.7771 0.4552 0.059 Uiso calc R 1 1 . .
    C C2 0.19048(16) 0.8511(5) 0.46267(9) 0.0438(7) Uani d . 1 1 . .
    H H2B 0.2083 0.7527 0.4833 0.066 Uiso calc R 1 1 . .
    H H2C 0.1762 0.9800 0.4747 0.066 Uiso calc R 1 1 . .
    H H2A 0.2282 0.8808 0.4461 0.066 Uiso calc R 1 1 . .
    C C3 0.13599(13) 0.5801(4) 0.41936(7) 0.0276(5) Uani d . 1 1 . .
    C C4 0.20215(14) 0.4821(4) 0.41864(8) 0.0357(6) Uani d . 1 1 . .
    H H4 0.2434 0.5400 0.4332 0.043 Uiso calc R 1 1 . .
    C C5 0.20844(15) 0.3036(4) 0.39728(8) 0.0371(6) Uani d . 1 1 . .
    H H5 0.2542 0.2434 0.3970 0.045 Uiso calc R 1 1 . .
    C C6 0.14965(14) 0.2081(4) 0.37603(7) 0.0287(5) Uani d . 1 1 . .
    C C7 0.08349(14) 0.3022(4) 0.37776(7) 0.0294(5) Uani d . 1 1 . .
    H H7 0.0421 0.2402 0.3641 0.035 Uiso calc R 1 1 . .
    C C8 0.07638(13) 0.4817(4) 0.39858(8) 0.0307(6) Uani d . 1 1 . .
    H H8 0.0304 0.5407 0.3990 0.037 Uiso calc R 1 1 . .
    C C9 0.15916(14) 0.0206(4) 0.35363(8) 0.0306(6) Uani d . 1 1 . .
    H H9 0.2068 -0.0242 0.3525 0.037 Uiso calc R 1 1 . .
    C C10 0.10748(14) -0.0953(4) 0.33444(8) 0.0315(6) Uani d . 1 1 . .
    H H10 0.0596 -0.0520 0.3352 0.038 Uiso calc R 1 1 . .
    C C11 0.11937(14) -0.2824(4) 0.31252(7) 0.0304(5) Uani d . 1 1 . .
    C C12 0.18615(15) -0.3475(4) 0.30397(8) 0.0354(6) Uani d . 1 1 . .
    H H12 0.2271 -0.2661 0.3123 0.042 Uiso calc R 1 1 . .
    C C13 0.19324(16) -0.5275(4) 0.28375(8) 0.0371(6) Uani d . 1 1 . .
    H H13 0.2393 -0.5696 0.2784 0.045 Uiso calc R 1 1 . .
    C C14 0.07128(16) -0.5876(4) 0.27859(8) 0.0389(7) Uani d . 1 1 . .
    H H14 0.0314 -0.6719 0.2696 0.047 Uiso calc R 1 1 . .
    C C15 0.06104(15) -0.4083(4) 0.29873(8) 0.0355(6) Uani d . 1 1 . .
    H H15 0.0143 -0.3690 0.3034 0.043 Uiso calc R 1 1 . .
    C C16 0.1471(2) -0.8361(4) 0.24863(9) 0.0482(8) Uani d . 1 1 . .
    H H16B 0.1080 -0.9330 0.2512 0.072 Uiso calc R 1 1 . .
    H H16C 0.1924 -0.9011 0.2587 0.072 Uiso calc R 1 1 . .
    H H16A 0.1476 -0.8004 0.2208 0.072 Uiso calc R 1 1 . .
    C C17 0.39135(14) 0.5143(4) 0.41939(8) 0.0326(6) Uani d . 1 1 . .
    C C18 0.41112(15) 0.3080(4) 0.42251(8) 0.0356(6) Uani d . 1 1 . .
    H H18 0.4262 0.2476 0.4474 0.043 Uiso calc R 1 1 . .
    C C19 0.40826(14) 0.1920(4) 0.38835(8) 0.0338(6) Uani d . 1 1 . .
    H H19 0.4221 0.0504 0.3896 0.041 Uiso calc R 1 1 . .
    C C20 0.38529(13) 0.2818(4) 0.35221(7) 0.0285(5) Uani d . 1 1 . .
    C C21 0.36631(14) 0.4897(4) 0.34995(8) 0.0313(6) Uani d . 1 1 . .
    H H21 0.3515 0.5510 0.3251 0.038 Uiso calc R 1 1 . .
    C C22 0.36883(14) 0.6077(4) 0.38385(8) 0.0331(6) Uani d . 1 1 . .
    H H22 0.3554 0.7497 0.3827 0.040 Uiso calc R 1 1 . .
    C C23 0.30478(16) 1.3508(5) 0.01807(10) 0.0466(8) Uani d . 1 1 . .
    H H23A 0.2952 1.2532 -0.0039 0.070 Uiso calc R 1 1 . .
    H H23C 0.3167 1.4869 0.0079 0.070 Uiso calc R 1 1 . .
    H H23B 0.2624 1.3630 0.0319 0.070 Uiso calc R 1 1 . .
    C C24 0.43187(15) 1.3785(4) 0.04490(9) 0.0389(6) Uani d . 1 1 . .
    H H24B 0.4532 1.4007 0.0721 0.058 Uiso calc R 1 1 . .
    H H24C 0.4250 1.5123 0.0315 0.058 Uiso calc R 1 1 . .
    H H24A 0.4635 1.2915 0.0311 0.058 Uiso calc R 1 1 . .
    C C25 0.35836(13) 1.0924(4) 0.06437(7) 0.0287(5) Uani d . 1 1 . .
    C C26 0.41646(14) 1.0084(4) 0.08882(8) 0.0317(6) Uani d . 1 1 . .
    H H26 0.4609 1.0787 0.0912 0.038 Uiso calc R 1 1 . .
    C C27 0.41043(14) 0.8274(4) 0.10934(7) 0.0298(5) Uani d . 1 1 . .
    H H27 0.4510 0.7751 0.1253 0.036 Uiso calc R 1 1 . .
    C C28 0.34625(14) 0.7180(4) 0.10732(7) 0.0296(5) Uani d . 1 1 . .
    C C29 0.28885(14) 0.7994(4) 0.08273(8) 0.0351(6) Uani d . 1 1 . .
    H H29 0.2446 0.7281 0.0803 0.042 Uiso calc R 1 1 . .
    C C30 0.29433(14) 0.9806(4) 0.06174(8) 0.0345(6) Uani d . 1 1 . .
    H H30 0.2540 1.0304 0.0452 0.041 Uiso calc R 1 1 . .
    C C31 0.33848(14) 0.5268(4) 0.12887(8) 0.0314(6) Uani d . 1 1 . .
    H H31 0.2922 0.4675 0.1269 0.038 Uiso calc R 1 1 . .
    C C32 0.39066(15) 0.4265(4) 0.15121(8) 0.0327(6) Uani d . 1 1 . .
    H H32 0.4371 0.4847 0.1530 0.039 Uiso calc R 1 1 . .
    C C33 0.38214(15) 0.2367(4) 0.17282(7) 0.0312(6) Uani d . 1 1 . .
    C C34 0.44284(16) 0.1363(4) 0.19169(8) 0.0359(6) Uani d . 1 1 . .
    H H34 0.4886 0.1961 0.1908 0.043 Uiso calc R 1 1 . .
    C C35 0.43683(17) -0.0466(4) 0.21127(8) 0.0391(7) Uani d . 1 1 . .
    H H35 0.4785 -0.1126 0.2237 0.047 Uiso calc R 1 1 . .
    C C36 0.31342(17) -0.0411(4) 0.19604(9) 0.0414(7) Uani d . 1 1 . .
    H H36 0.2684 -0.1037 0.1978 0.050 Uiso calc R 1 1 . .
    C C37 0.31675(16) 0.1414(4) 0.17617(9) 0.0391(6) Uani d . 1 1 . .
    H H37 0.2740 0.2045 0.1645 0.047 Uiso calc R 1 1 . .
    C C38 0.3673(2) -0.3277(4) 0.23577(9) 0.0507(9) Uani d . 1 1 . .
    H H38C 0.3644 -0.2941 0.2635 0.076 Uiso calc R 1 1 . .
    H H38B 0.4093 -0.4140 0.2337 0.076 Uiso calc R 1 1 . .
    H H38A 0.3243 -0.4035 0.2251 0.076 Uiso calc R 1 1 . .
    C C39 0.10720(14) 1.0136(4) 0.06567(8) 0.0315(6) Uani d . 1 1 . .
    C C40 0.12965(14) 1.1045(4) 0.10139(8) 0.0324(6) Uani d . 1 1 A .
    H H40 0.1430 1.2466 0.1029 0.039 Uiso calc R 1 1 . .
    C C41 0.13245(14) 0.9851(4) 0.13503(8) 0.0320(6) Uani d . 1 1 . .
    H H41 0.1470 1.0456 0.1600 0.038 Uiso calc R 1 1 A .
    C C42 0.11398(13) 0.7763(4) 0.13242(8) 0.0282(5) Uani d . 1 1 A .
    C C43 0.09127(14) 0.6893(4) 0.09603(8) 0.0334(6) Uani d . 1 1 . .
    H H43 0.0784 0.5469 0.0943 0.040 Uiso calc R 1 1 A .
    C C44 0.08723(15) 0.8083(4) 0.06225(8) 0.0353(6) Uani d . 1 1 A .
    H H44 0.0711 0.7500 0.0373 0.042 Uiso calc R 1 1 . .
loop_
    _atom_site_aniso_label
    _atom_site_aniso_U_11
    _atom_site_aniso_U_22
    _atom_site_aniso_U_33
    _atom_site_aniso_U_12
    _atom_site_aniso_U_13
    _atom_site_aniso_U_23
    S1 0.0308(3) 0.0233(3) 0.0340(4) 0.0026(2) 0.0037(3) -0.0017(2)
    S2 0.0372(4) 0.0287(3) 0.0351(4) -0.0001(3) 0.0014(3) 0.0070(3)
    O8 0.120(7) 0.037(3) 0.031(3) -0.006(4) -0.005(4) 0.005(3)
    O9 0.025(4) 0.170(10) 0.084(7) -0.015(5) 0.010(4) 0.071(7)
    O10 0.065(6) 0.073(5) 0.046(4) 0.034(4) -0.003(4) 0.017(4)
    O8' 0.135(5) 0.039(2) 0.036(2) 0.014(3) 0.030(3) 0.0050(16)
    O9' 0.065(3) 0.048(2) 0.044(3) -0.024(2) 0.007(2) 0.0114(18)
    O10' 0.027(2) 0.133(5) 0.095(5) -0.007(3) -0.013(2) 0.081(4)
    O1 0.0700(17) 0.0481(14) 0.0498(13) 0.0011(12) 0.0087(12) -0.0167(11)
    O2 0.117(2) 0.0632(16) 0.0299(12) -0.0117(16) 0.0045(13) 0.0008(11)
    O3 0.120(2) 0.0370(12) 0.0332(11) 0.0231(13) 0.0045(13) -0.0002(9)
    O4 0.0716(17) 0.0579(14) 0.0557(14) -0.0352(13) 0.0181(12) -0.0154(12)
    O5 0.0406(13) 0.0849(18) 0.0732(17) 0.0226(13) -0.0017(12) -0.0396(15)
    O6 0.158(3) 0.0651(17) 0.0270(12) 0.0008(18) 0.0034(15) 0.0041(12)
    O7 0.0759(17) 0.0416(12) 0.0488(13) 0.0006(11) 0.0133(12) 0.0152(10)
    N1 0.0300(12) 0.0328(12) 0.0405(13) -0.0008(9) 0.0020(10) -0.0117(10)
    N2 0.0545(15) 0.0242(11) 0.0278(11) -0.0015(10) 0.0024(10) -0.0011(9)
    N3 0.0448(15) 0.0451(14) 0.0363(14) -0.0143(12) 0.0102(11) -0.0080(11)
    N4 0.0316(12) 0.0329(12) 0.0387(13) 0.0022(9) 0.0026(10) 0.0096(10)
    N5 0.0617(17) 0.0256(11) 0.0256(11) 0.0021(11) 0.0028(11) 0.0009(9)
    N6 0.0508(16) 0.0431(14) 0.0321(13) 0.0114(12) 0.0114(11) 0.0069(11)
    C1 0.0401(16) 0.0323(14) 0.0466(17) 0.0056(12) 0.0058(13) -0.0091(12)
    C2 0.0424(17) 0.0389(15) 0.0484(17) -0.0017(13) -0.0019(14) -0.0175(14)
    C3 0.0274(13) 0.0276(12) 0.0285(13) -0.0014(10) 0.0054(10) -0.0009(10)
    C4 0.0233(13) 0.0376(14) 0.0453(16) -0.0023(11) 0.0003(11) -0.0083(12)
    C5 0.0301(14) 0.0354(14) 0.0462(16) -0.0002(11) 0.0058(12) -0.0062(12)
    C6 0.0301(13) 0.0247(12) 0.0321(13) -0.0012(10) 0.0072(10) -0.0012(10)
    C7 0.0258(13) 0.0320(13) 0.0301(13) -0.0021(10) 0.0021(10) -0.0033(11)
    C8 0.0237(13) 0.0341(13) 0.0340(14) 0.0002(10) 0.0029(10) -0.0050(11)
    C9 0.0300(13) 0.0282(12) 0.0343(14) 0.0024(10) 0.0060(11) -0.0004(11)
    C10 0.0344(14) 0.0280(12) 0.0324(14) 0.0003(11) 0.0054(11) -0.0015(11)
    C11 0.0352(14) 0.0280(12) 0.0278(13) -0.0020(11) 0.0033(11) 0.0016(10)
    C12 0.0356(15) 0.0274(13) 0.0431(16) -0.0016(11) 0.0046(12) -0.0052(11)
    C13 0.0420(16) 0.0325(14) 0.0367(15) 0.0023(12) 0.0036(12) -0.0016(12)
    C14 0.0473(17) 0.0336(14) 0.0345(15) -0.0111(13) -0.0002(12) -0.0023(12)
    C15 0.0392(15) 0.0370(14) 0.0299(14) -0.0049(12) 0.0024(11) 0.0004(11)
    C16 0.081(2) 0.0283(14) 0.0349(16) 0.0015(15) 0.0043(15) -0.0068(12)
    C17 0.0319(14) 0.0359(14) 0.0308(14) -0.0062(11) 0.0071(11) -0.0045(11)
    C18 0.0368(15) 0.0358(14) 0.0337(14) -0.0048(12) 0.0021(12) 0.0055(12)
    C19 0.0336(14) 0.0279(13) 0.0389(15) 0.0003(11) 0.0005(11) 0.0041(11)
    C20 0.0249(12) 0.0281(12) 0.0331(13) -0.0006(10) 0.0062(10) -0.0010(10)
    C21 0.0328(14) 0.0277(12) 0.0329(14) -0.0011(11) 0.0014(11) 0.0024(11)
    C22 0.0337(14) 0.0285(13) 0.0378(15) -0.0012(11) 0.0068(11) -0.0026(11)
    C23 0.0427(18) 0.0420(16) 0.0532(19) 0.0034(13) -0.0023(14) 0.0195(14)
    C24 0.0399(16) 0.0344(14) 0.0424(16) -0.0011(12) 0.0054(13) 0.0073(12)
    C25 0.0291(13) 0.0276(12) 0.0294(13) 0.0047(10) 0.0037(10) 0.0014(10)
    C26 0.0283(13) 0.0297(13) 0.0364(14) 0.0004(10) 0.0016(11) 0.0016(11)
    C27 0.0262(13) 0.0308(13) 0.0318(13) 0.0064(10) 0.0003(10) 0.0012(11)
    C28 0.0320(14) 0.0260(12) 0.0309(13) 0.0024(10) 0.0046(11) 0.0019(10)
    C29 0.0265(13) 0.0361(14) 0.0418(15) 0.0003(11) 0.0007(11) 0.0070(12)
    C30 0.0252(13) 0.0381(14) 0.0385(15) 0.0045(11) -0.0028(11) 0.0088(12)
    C31 0.0297(14) 0.0290(13) 0.0356(14) 0.0025(10) 0.0041(11) 0.0010(11)
    C32 0.0359(15) 0.0295(13) 0.0331(14) 0.0023(11) 0.0053(11) 0.0023(11)
    C33 0.0408(15) 0.0278(12) 0.0248(12) 0.0024(11) 0.0033(11) 0.0011(10)
    C34 0.0414(16) 0.0346(14) 0.0313(14) 0.0054(12) 0.0021(12) 0.0046(11)
    C35 0.0517(18) 0.0339(14) 0.0309(14) 0.0076(13) 0.0023(13) 0.0020(12)
    C36 0.0460(17) 0.0357(15) 0.0414(16) -0.0033(13) 0.0013(13) 0.0040(13)
    C37 0.0417(16) 0.0344(14) 0.0408(16) -0.0002(12) 0.0029(13) 0.0052(12)
    C38 0.089(3) 0.0282(14) 0.0342(16) -0.0011(15) 0.0041(16) 0.0071(12)
    C39 0.0306(14) 0.0339(13) 0.0308(13) 0.0078(11) 0.0074(11) 0.0047(11)
    C40 0.0372(15) 0.0249(12) 0.0356(14) 0.0021(11) 0.0058(11) 0.0010(11)
    C41 0.0365(15) 0.0277(13) 0.0309(13) 0.0025(11) 0.0004(11) 0.0012(10)
    C42 0.0229(12) 0.0266(12) 0.0348(13) 0.0037(10) 0.0027(10) 0.0024(10)
    C43 0.0314(14) 0.0268(12) 0.0406(15) -0.0009(11) -0.0012(11) -0.0024(11)
    C44 0.0374(15) 0.0367(14) 0.0306(14) 0.0057(12) -0.0002(11) -0.0047(11)
_geom_special_details
;
All e.s.d.'s (except the e.s.d. in the dihedral angle between two l.s. planes)
are estimated using the full covariance matrix. The cell e.s.d.'s are taken
into account individually in the estimation of e.s.d.'s in distances, angles
and torsion angles; correlations between e.s.d.'s in cell parameters are only
used when they are defined by crystal symmetry. An approximate (isotropic)
treatment of cell e.s.d.'s is used for estimating e.s.d.'s involving l.s.
planes.
;
loop_
    _geom_bond_atom_site_label_1
    _geom_bond_atom_site_label_2
    _geom_bond_site_symmetry_2
    _geom_bond_distance
    _geom_bond_publ_flag
    S1 O4 . 1.430(2) ?
    S1 O5 . 1.430(2) ?
    S1 O3 . 1.431(2) ?
    S1 C20 . 1.786(3) ?
    S2 O9 . 1.389(5) ?
    S2 O10' . 1.395(4) ?
    S2 O9' . 1.440(3) ?
    S2 O8' . 1.442(3) ?
    S2 O8 . 1.443(5) ?
    S2 O10 . 1.443(5) ?
    S2 C42 . 1.789(3) ?
    O1 N3 . 1.225(3) ?
    O2 N3 . 1.215(3) ?
    O6 N6 . 1.207(3) ?
    O7 N6 . 1.220(3) ?
    N1 C3 . 1.364(3) ?
    N1 C1 . 1.440(3) ?
    N1 C2 . 1.446(3) ?
    N2 C13 . 1.341(4) ?
    N2 C14 . 1.345(4) ?
    N2 C16 . 1.476(3) ?
    N3 C17 . 1.473(3) ?
    N4 C25 . 1.369(3) ?
    N4 C23 . 1.440(3) ?
    N4 C24 . 1.448(3) ?
    N5 C35 . 1.343(4) ?
    N5 C36 . 1.345(4) ?
    N5 C38 . 1.480(3) ?
    N6 C39 . 1.473(3) ?
    C1 H1A . 0.9800 ?
    C1 H1C . 0.9800 ?
    C1 H1B . 0.9800 ?
    C2 H2B . 0.9800 ?
    C2 H2C . 0.9800 ?
    C2 H2A . 0.9800 ?
    C3 C4 . 1.404(3) ?
    C3 C8 . 1.410(3) ?
    C4 C5 . 1.376(4) ?
    C4 H4 . 0.9500 ?
    C5 C6 . 1.397(4) ?
    C5 H5 . 0.9500 ?
    C6 C7 . 1.398(3) ?
    C6 C9 . 1.454(3) ?
    C7 C8 . 1.375(3) ?
    C7 H7 . 0.9500 ?
    C8 H8 . 0.9500 ?
    C9 C10 . 1.339(4) ?
    C9 H9 . 0.9500 ?
    C10 C11 . 1.452(3) ?
    C10 H10 . 0.9500 ?
    C11 C12 . 1.394(4) ?
    C11 C15 . 1.405(4) ?
    C12 C13 . 1.366(4) ?
    C12 H12 . 0.9500 ?
    C13 H13 . 0.9500 ?
    C14 C15 . 1.372(4) ?
    C14 H14 . 0.9500 ?
    C15 H15 . 0.9500 ?
    C16 H16B . 0.9800 ?
    C16 H16C . 0.9800 ?
    C16 H16A . 0.9800 ?
    C17 C22 . 1.379(4) ?
    C17 C18 . 1.383(4) ?
    C18 C19 . 1.383(4) ?
    C18 H18 . 0.9500 ?
    C19 C20 . 1.388(4) ?
    C19 H19 . 0.9500 ?
    C20 C21 . 1.387(3) ?
    C21 C22 . 1.384(4) ?
    C21 H21 . 0.9500 ?
    C22 H22 . 0.9500 ?
    C23 H23A . 0.9800 ?
    C23 H23C . 0.9800 ?
    C23 H23B . 0.9800 ?
    C24 H24B . 0.9800 ?
    C24 H24C . 0.9800 ?
    C24 H24A . 0.9800 ?
    C25 C30 . 1.402(4) ?
    C25 C26 . 1.408(3) ?
    C26 C27 . 1.374(3) ?
    C26 H26 . 0.9500 ?
    C27 C28 . 1.398(4) ?
    C27 H27 . 0.9500 ?
    C28 C29 . 1.395(4) ?
    C28 C31 . 1.453(3) ?
    C29 C30 . 1.382(4) ?
    C29 H29 . 0.9500 ?
    C30 H30 . 0.9500 ?
    C31 C32 . 1.341(4) ?
    C31 H31 . 0.9500 ?
    C32 C33 . 1.449(3) ?
    C32 H32 . 0.9500 ?
    C33 C37 . 1.397(4) ?
    C33 C34 . 1.406(4) ?
    C34 C35 . 1.368(4) ?
    C34 H34 . 0.9500 ?
    C35 H35 . 0.9500 ?
    C36 C37 . 1.365(4) ?
    C36 H36 . 0.9500 ?
    C37 H37 . 0.9500 ?
    C38 H38C . 0.9800 ?
    C38 H38B . 0.9800 ?
    C38 H38A . 0.9800 ?
    C39 C40 . 1.377(4) ?
    C39 C44 . 1.378(4) ?
    C40 C41 . 1.381(4) ?
    C40 H40 . 0.9500 ?
    C41 C42 . 1.392(3) ?
    C41 H41 . 0.9500 ?
    C42 C43 . 1.387(4) ?
    C43 C44 . 1.382(4) ?
    C43 H43 . 0.9500 ?
    C44 H44 . 0.9500 ?
loop_
    _geom_angle_atom_site_label_1
    _geom_angle_atom_site_label_2
    _geom_angle_atom_site_label_3
    _geom_angle_site_symmetry_1
    _geom_angle_site_symmetry_3
    _geom_angle
    _geom_angle_publ_flag
    O4 S1 O5 . . 113.13(17) ?
    O4 S1 O3 . . 113.31(17) ?
    O5 S1 O3 . . 113.42(17) ?
    O4 S1 C20 . . 104.38(13) ?
    O5 S1 C20 . . 105.70(13) ?
    O3 S1 C20 . . 105.87(12) ?
    O9 S2 O10' . . 135.7(5) ?
    O9 S2 O9' . . 34.6(5) ?
    O10' S2 O9' . . 113.6(4) ?
    O9 S2 O8' . . 75.0(6) ?
    O10' S2 O8' . . 117.6(4) ?
    O9' S2 O8' . . 109.5(3) ?
    O9 S2 O8 . . 119.2(6) ?
    O10' S2 O8 . . 71.0(4) ?
    O9' S2 O8 . . 147.7(3) ?
    O8' S2 O8 . . 49.1(4) ?
    O9 S2 O10 . . 112.2(7) ?
    O10' S2 O10 . . 35.9(3) ?
    O9' S2 O10 . . 81.2(5) ?
    O8' S2 O10 . . 148.7(4) ?
    O8 S2 O10 . . 106.6(5) ?
    O9 S2 C42 . . 110.8(4) ?
    O10' S2 C42 . . 106.8(2) ?
    O9' S2 C42 . . 104.1(2) ?
    O8' S2 C42 . . 103.90(18) ?
    O8 S2 C42 . . 104.8(3) ?
    O10 S2 C42 . . 101.6(3) ?
    C3 N1 C1 . . 121.2(2) ?
    C3 N1 C2 . . 120.5(2) ?
    C1 N1 C2 . . 118.0(2) ?
    C13 N2 C14 . . 119.8(2) ?
    C13 N2 C16 . . 119.4(3) ?
    C14 N2 C16 . . 120.8(3) ?
    O2 N3 O1 . . 123.7(3) ?
    O2 N3 C17 . . 118.1(3) ?
    O1 N3 C17 . . 118.2(3) ?
    C25 N4 C23 . . 120.3(2) ?
    C25 N4 C24 . . 120.7(2) ?
    C23 N4 C24 . . 117.9(2) ?
    C35 N5 C36 . . 120.2(2) ?
    C35 N5 C38 . . 120.0(3) ?
    C36 N5 C38 . . 119.7(3) ?
    O6 N6 O7 . . 123.3(3) ?
    O6 N6 C39 . . 118.2(3) ?
    O7 N6 C39 . . 118.5(3) ?
    N1 C1 H1A . . 109.5 ?
    N1 C1 H1C . . 109.5 ?
    H1A C1 H1C . . 109.5 ?
    N1 C1 H1B . . 109.5 ?
    H1A C1 H1B . . 109.5 ?
    H1C C1 H1B . . 109.5 ?
    N1 C2 H2B . . 109.5 ?
    N1 C2 H2C . . 109.5 ?
    H2B C2 H2C . . 109.5 ?
    N1 C2 H2A . . 109.5 ?
    H2B C2 H2A . . 109.5 ?
    H2C C2 H2A . . 109.5 ?
    N1 C3 C4 . . 121.7(2) ?
    N1 C3 C8 . . 121.6(2) ?
    C4 C3 C8 . . 116.7(2) ?
    C5 C4 C3 . . 121.3(3) ?
    C5 C4 H4 . . 119.4 ?
    C3 C4 H4 . . 119.4 ?
    C4 C5 C6 . . 122.1(3) ?
    C4 C5 H5 . . 118.9 ?
    C6 C5 H5 . . 118.9 ?
    C5 C6 C7 . . 116.5(2) ?
    C5 C6 C9 . . 120.1(2) ?
    C7 C6 C9 . . 123.4(2) ?
    C8 C7 C6 . . 122.0(2) ?
    C8 C7 H7 . . 119.0 ?
    C6 C7 H7 . . 119.0 ?
    C7 C8 C3 . . 121.3(2) ?
    C7 C8 H8 . . 119.4 ?
    C3 C8 H8 . . 119.4 ?
    C10 C9 C6 . . 126.5(2) ?
    C10 C9 H9 . . 116.8 ?
    C6 C9 H9 . . 116.8 ?
    C9 C10 C11 . . 124.7(2) ?
    C9 C10 H10 . . 117.7 ?
    C11 C10 H10 . . 117.7 ?
    C12 C11 C15 . . 116.7(2) ?
    C12 C11 C10 . . 123.9(2) ?
    C15 C11 C10 . . 119.4(2) ?
    C13 C12 C11 . . 120.5(3) ?
    C13 C12 H12 . . 119.7 ?
    C11 C12 H12 . . 119.7 ?
    N2 C13 C12 . . 121.6(3) ?
    N2 C13 H13 . . 119.2 ?
    C12 C13 H13 . . 119.2 ?
    N2 C14 C15 . . 121.1(3) ?
    N2 C14 H14 . . 119.4 ?
    C15 C14 H14 . . 119.4 ?
    C14 C15 C11 . . 120.3(3) ?
    C14 C15 H15 . . 119.9 ?
    C11 C15 H15 . . 119.9 ?
    N2 C16 H16B . . 109.5 ?
    N2 C16 H16C . . 109.5 ?
    H16B C16 H16C . . 109.5 ?
    N2 C16 H16A . . 109.5 ?
    H16B C16 H16A . . 109.5 ?
    H16C C16 H16A . . 109.5 ?
    C22 C17 C18 . . 122.8(2) ?
    C22 C17 N3 . . 118.3(3) ?
    C18 C17 N3 . . 119.0(3) ?
    C17 C18 C19 . . 118.2(3) ?
    C17 C18 H18 . . 120.9 ?
    C19 C18 H18 . . 120.9 ?
    C18 C19 C20 . . 120.3(2) ?
    C18 C19 H19 . . 119.9 ?
    C20 C19 H19 . . 119.9 ?
    C21 C20 C19 . . 120.3(2) ?
    C21 C20 S1 . . 120.0(2) ?
    C19 C20 S1 . . 119.6(2) ?
    C22 C21 C20 . . 120.1(3) ?
    C22 C21 H21 . . 119.9 ?
    C20 C21 H21 . . 119.9 ?
    C17 C22 C21 . . 118.4(3) ?
    C17 C22 H22 . . 120.8 ?
    C21 C22 H22 . . 120.8 ?
    N4 C23 H23A . . 109.5 ?
    N4 C23 H23C . . 109.5 ?
    H23A C23 H23C . . 109.5 ?
    N4 C23 H23B . . 109.5 ?
    H23A C23 H23B . . 109.5 ?
    H23C C23 H23B . . 109.5 ?
    N4 C24 H24B . . 109.5 ?
    N4 C24 H24C . . 109.5 ?
    H24B C24 H24C . . 109.5 ?
    N4 C24 H24A . . 109.5 ?
    H24B C24 H24A . . 109.5 ?
    H24C C24 H24A . . 109.5 ?
    N4 C25 C30 . . 121.7(2) ?
    N4 C25 C26 . . 121.7(2) ?
    C30 C25 C26 . . 116.6(2) ?
    C27 C26 C25 . . 121.6(2) ?
    C27 C26 H26 . . 119.2 ?
    C25 C26 H26 . . 119.2 ?
    C26 C27 C28 . . 121.8(2) ?
    C26 C27 H27 . . 119.1 ?
    C28 C27 H27 . . 119.1 ?
    C29 C28 C27 . . 116.6(2) ?
    C29 C28 C31 . . 120.5(2) ?
    C27 C28 C31 . . 122.8(2) ?
    C30 C29 C28 . . 122.1(3) ?
    C30 C29 H29 . . 119.0 ?
    C28 C29 H29 . . 119.0 ?
    C29 C30 C25 . . 121.2(2) ?
    C29 C30 H30 . . 119.4 ?
    C25 C30 H30 . . 119.4 ?
    C32 C31 C28 . . 126.0(3) ?
    C32 C31 H31 . . 117.0 ?
    C28 C31 H31 . . 117.0 ?
    C31 C32 C33 . . 125.5(3) ?
    C31 C32 H32 . . 117.3 ?
    C33 C32 H32 . . 117.3 ?
    C37 C33 C34 . . 116.2(2) ?
    C37 C33 C32 . . 124.5(3) ?
    C34 C33 C32 . . 119.3(3) ?
    C35 C34 C33 . . 120.8(3) ?
    C35 C34 H34 . . 119.6 ?
    C33 C34 H34 . . 119.6 ?
    N5 C35 C34 . . 120.9(3) ?
    N5 C35 H35 . . 119.6 ?
    C34 C35 H35 . . 119.6 ?
    N5 C36 C37 . . 121.1(3) ?
    N5 C36 H36 . . 119.5 ?
    C37 C36 H36 . . 119.5 ?
    C36 C37 C33 . . 120.9(3) ?
    C36 C37 H37 . . 119.5 ?
    C33 C37 H37 . . 119.5 ?
    N5 C38 H38C . . 109.5 ?
    N5 C38 H38B . . 109.5 ?
    H38C C38 H38B . . 109.5 ?
    N5 C38 H38A . . 109.5 ?
    H38C C38 H38A . . 109.5 ?
    H38B C38 H38A . . 109.5 ?
    C40 C39 C44 . . 122.5(2) ?
    C40 C39 N6 . . 118.4(2) ?
    C44 C39 N6 . . 119.1(2) ?
    C39 C40 C41 . . 118.7(2) ?
    C39 C40 H40 . . 120.6 ?
    C41 C40 H40 . . 120.6 ?
    C40 C41 C42 . . 120.1(3) ?
    C40 C41 H41 . . 120.0 ?
    C42 C41 H41 . . 120.0 ?
    C43 C42 C41 . . 119.9(2) ?
    C43 C42 S2 . . 120.4(2) ?
    C41 C42 S2 . . 119.7(2) ?
    C44 C43 C42 . . 120.5(2) ?
    C44 C43 H43 . . 119.8 ?
    C42 C43 H43 . . 119.8 ?
    C39 C44 C43 . . 118.4(3) ?
    C39 C44 H44 . . 120.8 ?
    C43 C44 H44 . . 120.8 ?
loop_
    _geom_torsion_atom_site_label_1
    _geom_torsion_atom_site_label_2
    _geom_torsion_atom_site_label_3
    _geom_torsion_atom_site_label_4
    _geom_torsion_site_symmetry_1
    _geom_torsion_site_symmetry_2
    _geom_torsion_site_symmetry_3
    _geom_torsion_site_symmetry_4
    _geom_torsion
    _geom_torsion_publ_flag
    C1 N1 C3 C4 . . . . -179.6(3) ?
    C2 N1 C3 C4 . . . . -6.0(4) ?
    C1 N1 C3 C8 . . . . 1.1(4) ?
    C2 N1 C3 C8 . . . . 174.7(3) ?
    N1 C3 C4 C5 . . . . -176.7(3) ?
    C8 C3 C4 C5 . . . . 2.7(4) ?
    C3 C4 C5 C6 . . . . -1.5(4) ?
    C4 C5 C6 C7 . . . . -0.5(4) ?
    C4 C5 C6 C9 . . . . 179.5(3) ?
    C5 C6 C7 C8 . . . . 1.3(4) ?
    C9 C6 C7 C8 . . . . -178.7(2) ?
    C6 C7 C8 C3 . . . . 0.0(4) ?
    N1 C3 C8 C7 . . . . 177.4(2) ?
    C4 C3 C8 C7 . . . . -1.9(4) ?
    C5 C6 C9 C10 . . . . 174.7(3) ?
    C7 C6 C9 C10 . . . . -5.3(4) ?
    C6 C9 C10 C11 . . . . -179.7(2) ?
    C9 C10 C11 C12 . . . . -9.8(4) ?
    C9 C10 C11 C15 . . . . 170.2(3) ?
    C15 C11 C12 C13 . . . . -1.2(4) ?
    C10 C11 C12 C13 . . . . 178.9(2) ?
    C14 N2 C13 C12 . . . . 0.4(4) ?
    C16 N2 C13 C12 . . . . 178.2(2) ?
    C11 C12 C13 N2 . . . . 0.4(4) ?
    C13 N2 C14 C15 . . . . -0.4(4) ?
    C16 N2 C14 C15 . . . . -178.1(2) ?
    N2 C14 C15 C11 . . . . -0.5(4) ?
    C12 C11 C15 C14 . . . . 1.2(4) ?
    C10 C11 C15 C14 . . . . -178.8(2) ?
    O2 N3 C17 C22 . . . . -179.7(3) ?
    O1 N3 C17 C22 . . . . -1.5(4) ?
    O2 N3 C17 C18 . . . . 0.0(4) ?
    O1 N3 C17 C18 . . . . 178.1(3) ?
    C22 C17 C18 C19 . . . . 0.3(4) ?
    N3 C17 C18 C19 . . . . -179.4(2) ?
    C17 C18 C19 C20 . . . . -0.7(4) ?
    C18 C19 C20 C21 . . . . 1.2(4) ?
    C18 C19 C20 S1 . . . . -177.6(2) ?
    O4 S1 C20 C21 . . . . -116.7(2) ?
    O5 S1 C20 C21 . . . . 123.7(2) ?
    O3 S1 C20 C21 . . . . 3.1(3) ?
    O4 S1 C20 C19 . . . . 62.1(3) ?
    O5 S1 C20 C19 . . . . -57.5(3) ?
    O3 S1 C20 C19 . . . . -178.1(2) ?
    C19 C20 C21 C22 . . . . -1.3(4) ?
    S1 C20 C21 C22 . . . . 177.5(2) ?
    C18 C17 C22 C21 . . . . -0.3(4) ?
    N3 C17 C22 C21 . . . . 179.4(2) ?
    C20 C21 C22 C17 . . . . 0.8(4) ?
    C23 N4 C25 C30 . . . . -5.9(4) ?
    C24 N4 C25 C30 . . . . -173.8(3) ?
    C23 N4 C25 C26 . . . . 175.8(3) ?
    C24 N4 C25 C26 . . . . 7.8(4) ?
    N4 C25 C26 C27 . . . . 177.8(2) ?
    C30 C25 C26 C27 . . . . -0.6(4) ?
    C25 C26 C27 C28 . . . . -0.6(4) ?
    C26 C27 C28 C29 . . . . 1.3(4) ?
    C26 C27 C28 C31 . . . . -179.7(2) ?
    C27 C28 C29 C30 . . . . -0.9(4) ?
    C31 C28 C29 C30 . . . . -179.9(2) ?
    C28 C29 C30 C25 . . . . -0.3(4) ?
    N4 C25 C30 C29 . . . . -177.4(2) ?
    C26 C25 C30 C29 . . . . 1.1(4) ?
    C29 C28 C31 C32 . . . . 175.3(3) ?
    C27 C28 C31 C32 . . . . -3.6(4) ?
    C28 C31 C32 C33 . . . . 179.5(2) ?
    C31 C32 C33 C37 . . . . -6.0(4) ?
    C31 C32 C33 C34 . . . . 173.2(3) ?
    C37 C33 C34 C35 . . . . 1.4(4) ?
    C32 C33 C34 C35 . . . . -177.9(2) ?
    C36 N5 C35 C34 . . . . -0.6(4) ?
    C38 N5 C35 C34 . . . . -177.8(2) ?
    C33 C34 C35 N5 . . . . -0.4(4) ?
    C35 N5 C36 C37 . . . . 0.6(4) ?
    C38 N5 C36 C37 . . . . 177.8(3) ?
    N5 C36 C37 C33 . . . . 0.4(4) ?
    C34 C33 C37 C36 . . . . -1.4(4) ?
    C32 C33 C37 C36 . . . . 177.9(3) ?
    O6 N6 C39 C40 . . . . -179.0(3) ?
    O7 N6 C39 C40 . . . . 0.0(4) ?
    O6 N6 C39 C44 . . . . -0.4(4) ?
    O7 N6 C39 C44 . . . . 178.7(3) ?
    C44 C39 C40 C41 . . . . 0.2(4) ?
    N6 C39 C40 C41 . . . . 178.8(2) ?
    C39 C40 C41 C42 . . . . 1.1(4) ?
    C40 C41 C42 C43 . . . . -1.4(4) ?
    C40 C41 C42 S2 . . . . 177.7(2) ?
    O9 S2 C42 C43 . . . . -56.2(7) ?
    O10' S2 C42 C43 . . . . 99.9(4) ?
    O9' S2 C42 C43 . . . . -20.6(3) ?
    O8' S2 C42 C43 . . . . -135.1(4) ?
    O8 S2 C42 C43 . . . . 174.1(5) ?
    O10 S2 C42 C43 . . . . 63.2(5) ?
    O9 S2 C42 C41 . . . . 124.7(7) ?
    O10' S2 C42 C41 . . . . -79.2(4) ?
    O9' S2 C42 C41 . . . . 160.3(3) ?
    O8' S2 C42 C41 . . . . 45.8(4) ?
    O8 S2 C42 C41 . . . . -5.0(5) ?
    O10 S2 C42 C41 . . . . -115.9(5) ?
    C41 C42 C43 C44 . . . . 0.4(4) ?
    S2 C42 C43 C44 . . . . -178.7(2) ?
    C40 C39 C44 C43 . . . . -1.2(4) ?
    N6 C39 C44 C43 . . . . -179.8(2) ?
    C42 C43 C44 C39 . . . . 0.9(4) ?
data_New_Global_Publ_Block
_journal_date_recd_electronic     2012-01-12
_journal_date_accepted     2012-03-01
_journal_name_full     'Acta Crystallographica, Section E'
_journal_year     2012
_journal_volume     68
_journal_issue      4
_journal_page_first     o994
_journal_page_last     o994
_journal_paper_category     QO
_journal_paper_doi     10.1107/S1600536812009300
_journal_coeditor_code     EZ2278
_publ_contact_author_name     'Zhou Yang'
_publ_contact_author_address
;
Department of Materials Physics and Chemistry, School of Materials Science and
 Engineering, University of Science and Technology Beijing, Beijing 100083, P.
 R. China
;
_publ_contact_author_email     'yangz@ustb.edu.cn'
_publ_contact_author_fax     ?
_publ_contact_author_phone     '+86 10 62333759'
_publ_section_title
;
4-{2-[4-(Dimethylamino)phenyl]ethenyl}-1-methylpyridinium
4-nitrobenzenesulfonate
;
_publ_section_title_footnote     .
loop_
    _publ_author_name
    _publ_author_footnote
    _publ_author_address
    'Li, Liang' .
;
Department of Materials Physics and Chemistry,
School of Materials Science and Engineering,
University of Science and Technology Beijing,
Beijing 100083,
People's Republic of China
;
    'Dai, Yiqiang' .
;
Department of Materials Physics and Chemistry,
School of Materials Science and Engineering,
University of Science and Technology Beijing,
Beijing 100083,
People's Republic of China
;
    'Jin, Yun' .
;
Department of Materials Physics and Chemistry,
School of Materials Science and Engineering,
University of Science and Technology Beijing,
Beijing 100083,
People's Republic of China
;
    'Yang, Huai' .
;
Department of Materials Physics and Chemistry,
School of Materials Science and Engineering,
University of Science and Technology Beijing,
Beijing 100083,
People's Republic of China
;
    'Yang, Zhou' .
;
Department of Materials Physics and Chemistry,
School of Materials Science and Engineering,
University of Science and Technology Beijing,
Beijing 100083,
People's Republic of China
;
_publ_section_synopsis     .
