# Supplementary material for: 4-{2-[4-(Dimethyl­amino)­phen­yl]ethen­yl}-1-methyl­pyridinium 4-nitro­benzene­sulfonate
Source: Acta Crystallogr Sect E Struct Rep Online. 2012 Mar 10;68(Pt 4):o994. doi: 10.1107/S1600536812009300 (PMC3343963; doi:10.1107/S1600536812009300)
Supplement: Supplementary file 3 [file e-68-0o994-Isup3.hkl]

# 
# h,k,l, Fc-squared, Fo-squared, sigma(Fo-squared) and status flag 
# 
data_I
_shelx_title ' A in P2(1)/c' 
_shelx_refln_list_code          4 
_shelx_F_calc_maximum      368.79 
_exptl_crystal_F_000      1856.00 
_reflns_d_resolution_high  0.7703 
 
loop_ 
 _symmetry_equiv_pos_as_xyz 
 'x, y, z' 
 '-x, y+1/2, -z+1/2' 
 '-x, -y, -z' 
 'x, -y-1/2, z-1/2' 
 
_cell_length_a    18.9008 
_cell_length_b     6.4504 
_cell_length_c    34.2215 
_cell_angle_alpha  90.000 
_cell_angle_beta   96.771 
_cell_angle_gamma  90.000 
 
_shelx_F_squared_multiplier     1.000 
 
loop_ 
 _refln_index_h 
 _refln_index_k 
 _refln_index_l 
 _refln_F_squared_calc 
 _refln_F_squared_meas 
 _refln_F_squared_sigma 
 _refln_observed_status 
   1   0   0        3.67        0.22      0.28 o 
   2   0   0      281.95      285.50     16.99 o 
   3   0   0      182.76      167.98      6.20 o 
   5   0   0       22.53       26.32     10.58 o 
   6   0   0    19998.24    20904.50    255.86 o 
   7   0   0     1799.87     1776.24     42.22 o 
   8   0   0     3901.95     3581.45     78.63 o 
   9   0   0       20.69       33.51      6.79 o 
  10   0   0     4299.80     4319.46    246.85 o 
  11   0   0      470.10      536.53     40.44 o 
  13   0   0       17.25       90.41     42.74 o 
  14   0   0      295.64      320.75     37.34 o 
  15   0   0      349.87      397.43     77.76 o 
  16   0   0     5894.42     6391.42    282.34 o 
  17   0   0       43.17       16.97     15.74 o 
  18   0   0      113.56      143.17     30.70 o 
  19   0   0      131.12      165.24     26.23 o 
  20   0   0      198.69      313.65     47.98 o 
  21   0   0        0.35       28.08     12.50 o 
  22   0   0      189.66      198.41     54.77 o 
  23   0   0      109.53      110.47     47.98 o 
  24   0   0      248.61      274.47     69.89 o 
   1   1   0       13.76        7.69      1.51 o 
   2   1   0    17142.81    18073.79    219.43 o 
   3   1   0      101.59      103.19      9.57 o 
   4   1   0     4348.69     4425.35     63.11 o 
   5   1   0        3.93        4.60      4.32 o 
   6   1   0      243.16      251.48     14.44 o 
   7   1   0      201.49      163.40     14.84 o 
   8   1   0      846.72      828.51     22.03 o 
   9   1   0      248.33      245.44     15.44 o 
  10   1   0      473.75      471.77     26.29 o 
  11   1   0      444.18      437.20     32.26 o 
  12   1   0     1386.61     1350.85     64.76 o 
  13   1   0      125.18      138.27     11.12 o 
  14   1   0     3251.49     2927.88    172.93 o 
  15   1   0      227.99      214.34     25.98 o 
  16   1   0      758.30      801.97     42.65 o 
  17   1   0       15.49       39.57     11.10 o 
  18   1   0     1829.95     2221.92     74.16 o 
  19   1   0       60.93       74.52     24.84 o 
  20   1   0        1.96       38.03     19.29 o 
  21   1   0        0.07       20.52     16.20 o 
  22   1   0        9.39       20.76     10.36 o 
  23   1   0        1.48       31.94     15.66 o 
  24   1   0        9.93       25.66      8.51 o 
   0   2   0       50.94       22.43      5.37 o 
   1   2   0      161.52      178.03      8.87 o 
   2   2   0       53.09       54.60      8.35 o 
   3   2   0       96.90       90.01      5.97 o 
   4   2   0     6590.51     6854.77    127.21 o 
   5   2   0       18.88       19.28      2.39 o 
   6   2   0        1.64        8.14      6.94 o 
   7   2   0      139.63      152.63     17.55 o 
   8   2   0    16234.10    18576.92    267.01 o 
   9   2   0      143.24      141.10     39.65 o 
  10   2   0       99.33       87.12     11.14 o 
  11   2   0       95.25       99.18     11.44 o 
  12   2   0      570.70      610.12     45.25 o 
  13   2   0        0.00       14.76      6.26 o 
  14   2   0        1.07       20.17      8.01 o 
  15   2   0      149.08      144.07     17.05 o 
  16   2   0      376.10      379.55     60.99 o 
  17   2   0       11.33       21.38      7.09 o 
  18   2   0       16.57       51.79     16.46 o 
  19   2   0        0.07       38.91     13.97 o 
  20   2   0       13.16       33.10     11.24 o 
  21   2   0        0.38       28.09     20.75 o 
  22   2   0       63.87       39.75     13.96 o 
  23   2   0       49.52       38.95     12.11 o 
   1   3   0       64.84       67.12      7.78 o 
   2   3   0     3721.39     4507.57     75.60 o 
   3   3   0      282.43      265.59     11.04 o 
   4   3   0      227.10      245.20     12.38 o 
   5   3   0      837.18      777.14     35.16 o 
   6   3   0     1371.03     1746.32     95.35 o 
   7   3   0       38.99       43.30      6.94 o 
   8   3   0      778.22      952.36     47.79 o 
   9   3   0      107.29      117.98      9.19 o 
  10   3   0      663.65      487.07     70.82 o 
  11   3   0       57.62       33.09      9.84 o 
  12   3   0       60.37       51.60     31.63 o 
  13   3   0        4.12       27.40     15.27 o 
  14   3   0     1115.44     1126.02     40.60 o 
  15   3   0       14.08       15.40      5.42 o 
  16   3   0       66.52      105.83     27.93 o 
  17   3   0        0.11       22.00     27.00 o 
  18   3   0        1.14       17.79     14.70 o 
  19   3   0        2.51       13.77     12.88 o 
  20   3   0       41.35       66.09     37.80 o 
  21   3   0        1.69       10.31     12.27 o 
  22   3   0       50.83       43.67     17.98 o 
   0   4   0       16.75       10.65      7.41 o 
   1   4   0       11.96       29.55      8.95 o 
   2   4   0      798.73      747.26     46.36 o 
   3   4   0       71.48       76.20     10.71 o 
   4   4   0      980.82      859.97     43.68 o 
   5   4   0       53.66       57.26      8.98 o 
   6   4   0      395.46      430.53     36.07 o 
   7   4   0       28.44       49.45     17.74 o 
   8   4   0     1852.16     1735.61     80.36 o 
   9   4   0      132.48      129.12     16.05 o 
  10   4   0       50.05       50.86     10.77 o 
  11   4   0        0.21        7.87      5.44 o 
  12   4   0     1631.57     1740.65     47.63 o 
  13   4   0       31.52       32.66      6.48 o 
  14   4   0      284.73      264.09     35.10 o 
  15   4   0       23.17       32.97     10.86 o 
  16   4   0     1723.48     1749.30     38.96 o 
  17   4   0        0.11       15.95      8.40 o 
  18   4   0       46.97       39.34     16.97 o 
  19   4   0       23.38       34.69     27.31 o 
  20   4   0      327.81      276.89     22.80 o 
  21   4   0       14.45       39.09     10.88 o 
   1   5   0       48.11       48.79      7.83 o 
   2   5   0        2.51        8.18      6.17 o 
   3   5   0       15.46       41.04      8.85 o 
   4   5   0      171.30      224.79     21.45 o 
   5   5   0      100.14      120.53     22.54 o 
   6   5   0     3952.90     4030.74    185.99 o 
   7   5   0       38.95       62.13     14.73 o 
   8   5   0       56.36       61.03     15.74 o 
   9   5   0       46.21       37.37      7.41 o 
  10   5   0     2341.92     2226.20     89.56 o 
  11   5   0        7.89        2.34      5.91 o 
  12   5   0      150.59      140.55     21.60 o 
  13   5   0       19.52       14.14      6.05 o 
  14   5   0       34.26       72.35     14.33 o 
  15   5   0        3.84       24.38     10.80 o 
  16   5   0       21.21       56.35     14.64 o 
  17   5   0        0.46       20.60     22.99 o 
  18   5   0      107.86      107.06     19.23 o 
  19   5   0       32.40       18.42     22.37 o 
   0   6   0      922.75      721.27     27.15 o 
   1   6   0       97.30      117.67     19.03 o 
   2   6   0      222.91      251.78     21.36 o 
   3   6   0       44.27       53.03     12.50 o 
   4   6   0        0.83       19.56      5.94 o 
   5   6   0      275.19      232.58     13.51 o 
   6   6   0        1.79       38.06     13.46 o 
   7   6   0      146.97      154.79     13.25 o 
   8   6   0      555.90      605.34     19.22 o 
   9   6   0       81.22       65.58     12.88 o 
  10   6   0      705.23      702.14     32.35 o 
  11   6   0       14.02       22.08      7.71 o 
  12   6   0       78.20       47.32     11.40 o 
  13   6   0       19.73       45.84     12.34 o 
  14   6   0       33.37       34.34      9.56 o 
  15   6   0        1.54        7.77      6.93 o 
  16   6   0       57.99       70.18     11.80 o 
   1   7   0        0.23       11.67     14.58 o 
   2   7   0     3818.11     4053.70    151.09 o 
   3   7   0       16.17       29.23     10.80 o 
   4   7   0       85.29      100.47     14.50 o 
   5   7   0        6.10       27.93      8.56 o 
   6   7   0      531.30      514.84     41.61 o 
   7   7   0       35.98       38.35      9.05 o 
   8   7   0        0.33        1.98      4.30 o 
   9   7   0        1.13       12.20      6.64 o 
  10   7   0      297.11      348.66     22.84 o 
  11   7   0       18.06       16.28      9.57 o 
  12   7   0        1.03        8.71     10.95 o 
  13   7   0        0.07       12.70      9.71 o 
   0   8   0     1009.42     1042.94     78.53 o 
   1   8   0       16.56       24.09      8.56 o 
   2   8   0        9.35       15.14      8.72 o 
   3   8   0        7.91       23.82      9.03 o 
   4   8   0      811.33      853.40     54.92 o 
   5   8   0        4.10       16.95      8.12 o 
   6   8   0       53.04        6.63     10.18 o 
   7   8   0        1.85       17.73     10.79 o 
 -24   1   1       15.75        6.80     13.16 o 
 -23   1   1        6.56       35.58     13.71 o 
 -22   1   1      321.94      234.75     49.12 o 
 -21   1   1       32.96       39.26     15.93 o 
 -20   1   1      105.80       88.98     17.98 o 
 -19   1   1        0.14       32.76     11.37 o 
 -18   1   1     3716.61     4013.05    244.84 o 
 -17   1   1      190.97      196.16     29.85 o 
 -16   1   1      442.31      523.56     52.82 o 
 -15   1   1       16.22       13.10      6.92 o 
 -14   1   1     5846.51     6392.15    236.63 o 
 -13   1   1       36.43       39.04      6.84 o 
 -12   1   1       74.57      112.54     10.87 o 
 -11   1   1      146.81      144.52     15.18 o 
 -10   1   1     5700.86     6491.20    127.02 o 
  -9   1   1      203.92      230.00     18.26 o 
  -8   1   1     2606.17     2767.14     40.42 o 
  -7   1   1      720.11      648.96     17.31 o 
  -6   1   1    35215.15    39781.79    537.12 o 
  -5   1   1        4.70        4.28      3.01 o 
  -4   1   1     7498.61     7667.86    111.36 o 
  -3   1   1        9.87       19.91      4.03 o 
  -2   1   1    14550.06    15919.34    136.81 o 
  -1   1   1      153.65      134.97      4.58 o 
   0   1   1    14632.33    16067.51    194.24 o 
   1   1   1       32.06       42.02      6.53 o 
   2   1   1    23152.11    26898.09    349.65 o 
   3   1   1       84.08       85.15      8.78 o 
   4   1   1      648.66      594.10     14.41 o 
   5   1   1       46.73       35.03      5.79 o 
   6   1   1     1528.58     1616.93     69.11 o 
   7   1   1      208.01      213.59     11.21 o 
   8   1   1        2.89       15.86      4.44 o 
   9   1   1      701.60      617.97     26.23 o 
  10   1   1       67.56       48.44      6.18 o 
  11   1   1        0.10       27.97      5.05 o 
  12   1   1       13.08       42.81      8.07 o 
  13   1   1       40.63       44.84     11.30 o 
  14   1   1     1016.42     1106.43     66.68 o 
  15   1   1      151.73      180.57     31.59 o 
  16   1   1       36.09       51.83     21.29 o 
  17   1   1      431.95      367.51     73.59 o 
  18   1   1       45.07      115.23     17.56 o 
  19   1   1       23.77       13.05     12.34 o 
  20   1   1        2.21       37.37     15.27 o 
  21   1   1       14.28       39.15     15.89 o 
  22   1   1        1.67       33.24     17.90 o 
  23   1   1       24.88       26.61      8.35 o 
  24   1   1        0.95       36.86     12.62 o 
 -23   2   1       12.96        3.05      8.87 o 
 -22   2   1       21.75       16.95     19.59 o 
 -21   2   1        0.00       42.35     17.43 o 
 -20   2   1      315.03      351.22     44.49 o 
 -19   2   1        0.06        4.61      7.76 o 
 -18   2   1       33.70       25.09      7.29 o 
 -17   2   1        2.84       19.31     14.04 o 
 -16   2   1     1147.00     1159.74    104.62 o 
 -15   2   1        1.76       29.71      9.74 o 
 -14   2   1       33.68       36.72      8.37 o 
 -13   2   1       58.55       46.55      7.64 o 
 -12   2   1     5300.78     5159.84    122.04 o 
 -11   2   1      109.25      138.77     18.17 o 
 -10   2   1      539.55      546.64     38.28 o 
  -9   2   1       82.64      112.22     12.40 o 
  -8   2   1    16227.36    16352.67    602.08 o 
  -7   2   1       16.81       22.15      4.28 o 
  -6   2   1      661.77      641.51     21.77 o 
  -5   2   1      447.88      375.79     18.67 o 
  -4   2   1    15566.17    15254.41    153.30 o 
  -3   2   1      398.69      413.54     15.37 o 
  -2   2   1    17548.11    18388.84    239.74 o 
  -1   2   1      374.94      349.27     11.16 o 
   0   2   1     7047.33     6821.81     62.62 o 
   1   2   1      146.19      140.88      9.69 o 
   2   2   1    14143.18    13903.77    120.86 o 
   3   2   1      673.76      635.20     18.80 o 
   4   2   1      274.89      177.87     19.15 o 
   5   2   1      130.46      122.83     14.31 o 
   6   2   1     3158.32     3564.38     43.95 o 
   7   2   1      818.21      773.60     60.02 o 
   8   2   1     1158.11     1638.35    127.21 o 
   9   2   1       54.14       53.66     11.19 o 
  10   2   1      122.69      133.74     11.95 o 
  11   2   1        0.76        1.31      3.89 o 
  12   2   1      316.71      216.74     13.21 o 
  13   2   1        7.14       22.23      6.94 o 
  14   2   1     1759.71     1872.82     69.81 o 
  15   2   1       25.89       36.03     21.44 o 
  16   2   1     1221.02     1190.72     44.32 o 
  17   2   1        0.11       37.59     13.98 o 
  18   2   1      275.57      301.08     28.40 o 
  19   2   1        0.60       45.30     14.83 o 
  20   2   1       21.29       38.04     19.05 o 
  21   2   1       13.97       29.34     23.37 o 
  22   2   1        6.71       26.70      6.37 o 
  23   2   1        2.26       32.41      8.87 o 
 -22   3   1      499.60      537.41    100.13 o 
 -21   3   1        1.96       22.45     12.41 o 
 -20   3   1        4.74       24.68     11.55 o 
 -19   3   1        5.24       16.52     10.40 o 
 -18   3   1        4.20       36.90     11.96 o 
 -17   3   1       47.44       48.81     17.28 o 
 -16   3   1      159.19      140.62     25.33 o 
 -15   3   1        7.18       21.40      6.25 o 
 -14   3   1       51.88      139.03     20.58 o 
 -13   3   1       20.58       10.46      6.44 o 
 -12   3   1      233.49      265.07     32.99 o 
 -11   3   1       45.47       49.19     14.93 o 
 -10   3   1     3552.60     3627.93    144.72 o 
  -9   3   1        0.03        5.59      5.32 o 
  -8   3   1       81.08      106.03     19.59 o 
  -7   3   1       55.96       51.19      6.55 o 
  -6   3   1     6894.95     6502.60    278.71 o 
  -5   3   1       63.91       54.16      5.73 o 
  -4   3   1     1058.14      977.71     77.28 o 
  -3   3   1        0.14        6.20      3.16 o 
  -2   3   1     2515.17     2582.80     68.56 o 
  -1   3   1      148.29      146.67      5.84 o 
   0   3   1     5258.03     5752.18     80.13 o 
   1   3   1       37.59       57.33     12.20 o 
   2   3   1     2469.29     2523.22     77.41 o 
   3   3   1        4.12        1.51      3.41 o 
   4   3   1     2083.27     1942.89    132.30 o 
   5   3   1       52.74       46.39      9.15 o 
   6   3   1     3539.64     3533.98     76.18 o 
   7   3   1       10.66       13.48      6.06 o 
   8   3   1     1420.02     1346.58     66.53 o 
   9   3   1       20.60       20.55      5.67 o 
  10   3   1     2288.53     2501.60    146.88 o 
  11   3   1       10.71       24.44     29.54 o 
  12   3   1     1940.56     1679.27     69.59 o 
  13   3   1       57.07       68.52     11.41 o 
  14   3   1      506.77      446.09     42.68 o 
  15   3   1       28.94       37.25     28.34 o 
  16   3   1     1267.13     1240.41    126.13 o 
  17   3   1       32.01       41.27     16.12 o 
  18   3   1      558.77      637.68    139.16 o 
  19   3   1       18.08       30.53     16.43 o 
  20   3   1       27.99       12.35     10.41 o 
  21   3   1       34.69       49.55     24.61 o 
  22   3   1       89.23       71.09     41.35 o 
 -21   4   1       12.31       57.41     13.42 o 
 -20   4   1       89.70       97.80     25.49 o 
 -19   4   1       11.43       32.62     11.88 o 
 -18   4   1      108.33      118.33     19.54 o 
 -17   4   1       68.54       61.06     19.05 o 
 -16   4   1       93.40        4.17      6.63 o 
 -15   4   1        2.44       17.29      5.91 o 
 -14   4   1      315.88      273.61     16.26 o 
 -13   4   1       60.34       73.38     12.67 o 
 -12   4   1      744.35      604.12     28.16 o 
 -11   4   1       14.10       21.49     11.03 o 
 -10   4   1      144.03      140.92     23.94 o 
  -9   4   1        5.28       16.92      6.22 o 
  -8   4   1      726.25      675.52     38.65 o 
  -7   4   1       40.18       47.36      8.13 o 
  -6   4   1      179.78      209.47     10.67 o 
  -5   4   1      321.70      293.22     18.82 o 
  -4   4   1      399.89      402.36     21.92 o 
  -3   4   1        0.70       13.13      4.63 o 
  -2   4   1      253.06      231.12     26.30 o 
  -1   4   1       10.19       12.40      5.84 o 
   0   4   1      203.32      239.18     15.93 o 
   1   4   1        1.18        5.82     15.66 o 
   2   4   1     1203.62     1304.97     63.98 o 
   3   4   1       90.54       86.31     12.62 o 
   4   4   1      650.97      724.75     37.08 o 
   5   4   1       10.47       24.18      6.08 o 
   6   4   1      809.43      777.55     77.60 o 
   7   4   1        1.86        9.20      5.24 o 
   8   4   1       26.10       25.08     23.76 o 
   9   4   1        7.64       14.90      5.25 o 
  10   4   1        3.43       17.71     19.59 o 
  11   4   1        1.87        8.89      6.43 o 
  12   4   1       21.10       41.06     31.55 o 
  13   4   1       15.55       23.45      8.18 o 
  14   4   1        8.55       14.03     19.59 o 
  15   4   1       36.93       20.27     23.84 o 
  16   4   1      320.31      292.32     23.45 o 
  17   4   1       47.66       57.87     13.58 o 
  18   4   1       41.70       17.58     11.57 o 
  19   4   1        4.34       20.76      8.83 o 
  20   4   1       86.29       93.16     26.30 o 
  21   4   1        6.17       38.59     33.63 o 
 -19   5   1        0.52       13.71      9.18 o 
 -18   5   1      348.17      377.08     69.89 o 
 -17   5   1        3.87       25.00      9.34 o 
 -16   5   1        2.39       20.83      6.44 o 
 -15   5   1       14.73       51.81     14.89 o 
 -14   5   1      538.52      489.50     68.81 o 
 -13   5   1        0.00       53.38     20.52 o 
 -12   5   1      963.79     1073.44     41.44 o 
 -11   5   1       93.94       87.90     16.39 o 
 -10   5   1     5469.24     5301.71    231.96 o 
  -9   5   1       39.08       45.46      9.49 o 
  -8   5   1      527.63      583.00     34.96 o 
  -7   5   1      123.50      151.00     17.92 o 
  -6   5   1     8342.14     8118.36    344.93 o 
  -5   5   1       98.33      104.34     18.27 o 
  -4   5   1       26.06       36.68      8.24 o 
  -3   5   1       43.87       40.16      9.16 o 
  -2   5   1     2086.45     2125.43    110.00 o 
  -1   5   1        3.13       16.94      8.72 o 
   0   5   1      345.59      298.41     29.32 o 
   1   5   1       34.95       47.41      7.99 o 
   2   5   1     1518.94     1466.31     73.81 o 
   3   5   1       88.98      113.23     20.84 o 
   4   5   1       54.71       80.04     13.40 o 
   5   5   1       57.98       63.88     11.49 o 
   6   5   1      303.02      355.49     39.00 o 
   7   5   1        0.24       22.96     13.58 o 
   8   5   1     1576.39     1775.88     69.66 o 
   9   5   1       26.76       28.59     10.20 o 
  10   5   1       86.14       43.13     41.12 o 
  11   5   1      129.68      150.57     37.03 o 
  12   5   1       75.76      141.98     38.88 o 
  13   5   1       16.76       42.36     38.11 o 
  14   5   1       86.43      124.23     13.29 o 
  15   5   1        6.92       20.49     14.35 o 
  16   5   1       89.30      123.62     21.49 o 
  17   5   1        8.86       28.01     11.34 o 
  18   5   1       55.30       48.97     12.26 o 
  19   5   1        3.56       15.30      8.16 o 
 -17   6   1       16.76       18.91      6.23 o 
 -16   6   1     1473.90     1296.93    121.42 o 
 -15   6   1       13.95       34.62     11.15 o 
 -14   6   1        1.50        5.16      8.79 o 
 -13   6   1       85.18       68.86     14.56 o 
 -12   6   1      785.49      840.59     55.15 o 
 -11   6   1        3.02        7.85      6.26 o 
 -10   6   1       46.26       62.32     25.53 o 
  -9   6   1       35.68       50.86     14.48 o 
  -8   6   1        0.62       15.03      7.81 o 
  -7   6   1       61.42       82.37     16.66 o 
  -6   6   1      847.26      803.96     56.85 o 
  -5   6   1       33.03       56.87     21.45 o 
  -4   6   1      995.46      999.59     30.01 o 
  -3   6   1       43.34       60.98     11.48 o 
  -2   6   1     1295.87     1274.42     53.15 o 
  -1   6   1      108.94       86.16     15.05 o 
   0   6   1     2870.97     2829.75    112.04 o 
   1   6   1        9.20       20.44      7.87 o 
   2   6   1      779.79      686.16     48.83 o 
   3   6   1      129.60      127.60     18.94 o 
   4   6   1      672.16      637.46     48.35 o 
   5   6   1        0.48       14.54      6.84 o 
   6   6   1     1947.51     1976.30     40.42 o 
   7   6   1       68.97       90.50     17.92 o 
   8   6   1      559.75      536.31     29.08 o 
   9   6   1       45.04       56.11     14.90 o 
  10   6   1      973.88      946.43    119.80 o 
  11   6   1       72.92       74.06     14.93 o 
  12   6   1      926.93      959.78     62.04 o 
  13   6   1        3.87       41.56     10.17 o 
  14   6   1      163.75      145.49     34.25 o 
  15   6   1       14.58       33.62     10.54 o 
  16   6   1      318.36      351.70     31.04 o 
 -13   7   1       14.75       31.90      9.00 o 
 -12   7   1       19.57        5.71     10.18 o 
 -11   7   1        0.46        7.47      8.79 o 
 -10   7   1      202.77      218.24     18.14 o 
  -9   7   1        1.53       11.57     10.49 o 
  -8   7   1       25.63       46.03     10.32 o 
  -7   7   1       45.87       49.94     25.46 o 
  -6   7   1      448.76      513.78     82.39 o 
  -5   7   1       32.68       15.58      5.93 o 
  -4   7   1       10.99       18.16      8.10 o 
  -3   7   1      286.75      359.33     96.89 o 
  -2   7   1      555.57      485.07     50.37 o 
  -1   7   1        8.83       46.71     15.58 o 
   0   7   1       12.65       15.21     10.18 o 
   1   7   1      286.03      280.71     26.47 o 
   2   7   1      635.28      612.76     29.55 o 
   3   7   1      197.02      237.25     29.16 o 
   4   7   1      121.16      107.19     19.62 o 
   5   7   1       19.19       31.36     11.49 o 
   6   7   1      386.42      349.29     29.24 o 
   7   7   1       37.16       27.77     12.81 o 
   8   7   1        5.91       14.60      6.19 o 
   9   7   1        8.10       17.98     10.88 o 
  10   7   1      270.29      266.97     24.61 o 
  11   7   1        7.09       26.55      9.38 o 
  12   7   1      372.48      392.75     36.72 o 
  13   7   1        1.67       37.59     10.57 o 
  -7   8   1       32.02       35.59      8.64 o 
  -6   8   1       46.67       55.44     11.01 o 
  -5   8   1        2.16       10.08      7.43 o 
  -4   8   1        0.02       17.46      7.41 o 
  -3   8   1        2.85        9.08      7.48 o 
  -2   8   1       17.90       16.58      6.77 o 
  -1   8   1       14.81       19.12     19.75 o 
   0   8   1       13.01       11.47      4.46 o 
   1   8   1       26.23       36.72     10.10 o 
   2   8   1       50.39      132.41     23.44 o 
   3   8   1        2.53       20.31      8.78 o 
   4   8   1        3.02       18.05     13.19 o 
   5   8   1       39.49       38.71      9.71 o 
   6   8   1        0.84        7.26      7.26 o 
   7   8   1        0.04       12.54     10.21 o 
 -24   0   2       30.08       11.26     12.65 o 
 -23   0   2      121.06      120.03     42.27 o 
 -22   0   2       43.97       37.18     21.91 o 
 -21   0   2       12.84       19.90     13.11 o 
 -20   0   2      485.50      460.84     57.08 o 
 -19   0   2        0.40       32.55     10.80 o 
 -18   0   2       16.00       12.50      6.33 o 
 -16   0   2    10864.52    11095.46   2803.14 o 
 -15   0   2       25.35       36.26     16.97 o 
 -14   0   2      105.41      175.57     19.75 o 
 -13   0   2      121.44      142.16     22.22 o 
 -12   0   2     8437.34     8808.24    116.51 o 
 -11   0   2      400.76      373.56     26.10 o 
 -10   0   2    22992.58    23821.44    521.09 o 
  -9   0   2      309.97      308.96     14.72 o 
  -8   0   2     2538.27     2282.30     57.25 o 
  -7   0   2      719.63      641.44     22.56 o 
  -6   0   2   127203.77   154281.33    332.94 o 
  -5   0   2      669.94      585.16     20.13 o 
  -4   0   2    27822.92    29678.21   1072.87 o 
  -3   0   2      452.76      405.86     19.15 o 
  -2   0   2      577.80      687.83     16.13 o 
   1   0   2       18.06       20.54      4.93 o 
   2   0   2      150.23       79.67     18.25 o 
   3   0   2      275.68      255.00     11.77 o 
   5   0   2      534.93      501.33     42.27 o 
   6   0   2     7666.82     7140.67     92.84 o 
   7   0   2     2140.40     2175.63     39.54 o 
   8   0   2      813.45     1150.57     41.14 o 
   9   0   2      339.60      376.35     37.19 o 
  10   0   2        2.31       11.82      4.71 o 
  11   0   2      448.17      426.84     37.91 o 
  12   0   2      328.48      352.76     60.32 o 
  13   0   2     1187.85     1030.71     79.25 o 
  14   0   2     2389.97     2125.09    250.17 o 
  15   0   2       68.88       66.20     13.32 o 
  16   0   2       33.54       56.47     17.13 o 
  17   0   2     1007.42      926.92    115.71 o 
  19   0   2        1.93       -2.62     14.81 o 
  20   0   2      519.38      669.43     96.12 o 
  21   0   2       28.93       21.60     13.73 o 
  22   0   2      385.33      412.09     81.46 o 
  23   0   2       30.22       33.94     15.27 o 
  24   0   2       32.07       38.11     25.77 o 
 -24   1   2       62.21       78.18     25.61 o 
 -23   1   2        0.53       10.62     13.11 o 
 -22   1   2      229.57      235.84     50.85 o 
 -21   1   2        2.22        7.61      6.96 o 
 -20   1   2     1022.27      997.57     71.18 o 
 -19   1   2       15.75       26.21     14.58 o 
 -18   1   2       14.49       88.71     29.78 o 
 -17   1   2        0.06        6.92      6.16 o 
 -16   1   2     5807.09     5711.18    334.74 o 
 -15   1   2        1.56       19.35      6.77 o 
 -14   1   2      316.89      317.65     53.06 o 
 -13   1   2      110.63       86.18     15.04 o 
 -12   1   2     4790.37     4951.11    199.29 o 
 -11   1   2      138.96      189.59     19.71 o 
 -10   1   2     6851.75     6369.56     75.51 o 
  -9   1   2      381.96      362.61     21.48 o 
  -8   1   2     3308.41     3539.07     53.42 o 
  -7   1   2      124.27      131.10     11.46 o 
  -6   1   2    16211.47    15776.43    178.93 o 
  -5   1   2       11.89       14.91      2.56 o 
  -4   1   2       72.50       89.27      8.68 o 
  -3   1   2      116.14      116.37     12.69 o 
  -2   1   2     4039.40     4314.13    120.95 o 
  -1   1   2       12.02        8.81      1.56 o 
   0   1   2     9405.76     9956.06     85.58 o 
   1   1   2      189.68      170.14      5.59 o 
   2   1   2     3978.17     4118.16     94.04 o 
   3   1   2       21.94       26.43      6.50 o 
   4   1   2     4411.01     4380.79     85.12 o 
   5   1   2       78.27       82.31     10.43 o 
   6   1   2       34.42       13.63      3.57 o 
   7   1   2        2.85        7.92      2.05 o 
   8   1   2     1602.36     1377.74     57.90 o 
   9   1   2      205.40      170.26     11.80 o 
  10   1   2       65.01       26.48      4.91 o 
  11   1   2        2.87       15.86      4.74 o 
  12   1   2      496.29      382.59     22.54 o 
  13   1   2        4.73        3.82     12.27 o 
  14   1   2      963.82     1045.17     85.93 o 
  15   1   2       37.00       60.13     12.70 o 
  16   1   2       57.81       37.31     13.31 o 
  17   1   2       66.48      102.69     19.58 o 
  18   1   2      120.90      151.01     27.85 o 
  19   1   2        0.18       30.74      9.77 o 
  20   1   2      564.13      612.86    113.78 o 
  21   1   2        0.48       21.99      6.10 o 
  22   1   2        0.93       34.72     12.68 o 
  23   1   2       37.21       27.98      8.72 o 
  24   1   2      809.95      705.72    139.21 o 
 -23   2   2        0.98       22.18     17.82 o 
 -22   2   2       57.65       77.00     24.77 o 
 -21   2   2        1.28       33.95     13.42 o 
 -20   2   2       33.19       44.36     14.11 o 
 -19   2   2        0.38       34.56     13.65 o 
 -18   2   2       93.88      105.07     18.44 o 
 -17   2   2       56.88       59.99     13.23 o 
 -16   2   2      186.33      187.25     17.25 o 
 -15   2   2       30.07       43.13     12.60 o 
 -14   2   2      704.47      680.34     72.59 o 
 -13   2   2        1.81       18.53      9.71 o 
 -12   2   2      182.43      260.18     17.04 o 
 -11   2   2       12.86       14.71      3.66 o 
 -10   2   2     1829.44     2158.92     93.03 o 
  -9   2   2      467.21      445.30     27.00 o 
  -7   2   2       50.62       63.75     17.13 o 
  -6   2   2      636.05      816.00     24.94 o 
  -5   2   2       44.82       38.47      4.77 o 
  -4   2   2     3567.11     3807.13    133.91 o 
  -3   2   2       57.01       55.81      8.77 o 
  -2   2   2      151.81      117.79      5.03 o 
  -1   2   2       44.05       41.11      6.51 o 
   0   2   2     1124.83      906.50     21.57 o 
   1   2   2       18.41        8.47      2.18 o 
   2   2   2       11.82       21.14      5.54 o 
   3   2   2        2.37        1.32      2.87 o 
   4   2   2      105.83      112.55     10.02 o 
   5   2   2      158.48      143.28      6.11 o 
   6   2   2        1.62       12.59      9.69 o 
   7   2   2      200.80      187.69     42.89 o 
   8   2   2        0.58        9.19      8.87 o 
   9   2   2       83.95      107.16     13.69 o 
  10   2   2      816.45      939.99     45.17 o 
  11   2   2      109.14      132.86     10.35 o 
  12   2   2      714.98      715.20     23.68 o 
  13   2   2        1.56        9.29      9.03 o 
  14   2   2      735.42      702.08     58.46 o 
  15   2   2       18.68       20.57     14.46 o 
  16   2   2      217.39      216.94     43.82 o 
  17   2   2       13.01       37.07     11.07 o 
  18   2   2       40.98       31.44     26.84 o 
  19   2   2        2.15       17.82      9.97 o 
  20   2   2       39.08       35.05     11.87 o 
  21   2   2       48.15       56.78     16.20 o 
  22   2   2       65.02      130.19     33.40 o 
  23   2   2        8.21       18.47     15.97 o 
 -22   3   2       56.18       57.11     14.45 o 
 -21   3   2        2.56        7.54     10.10 o 
 -20   3   2      265.83      248.79     33.56 o 
 -19   3   2        7.32       20.69      9.14 o 
 -18   3   2       43.19        2.24      8.69 o 
 -17   3   2        0.35       11.19     13.29 o 
 -16   3   2      223.99      160.97     21.36 o 
 -15   3   2        4.48       14.22     10.79 o 
 -14   3   2      600.72      585.90     32.93 o 
 -13   3   2        8.23       14.67      9.40 o 
 -12   3   2      138.22       88.60     17.73 o 
 -11   3   2        3.14       27.59      6.78 o 
 -10   3   2      360.43      318.13     20.67 o 
  -9   3   2       62.16       59.36     12.81 o 
  -8   3   2      115.99      173.74     12.60 o 
  -7   3   2      291.08      286.17     25.38 o 
  -6   3   2       87.88      144.66     13.99 o 
  -5   3   2       56.85       70.28      6.08 o 
  -4   3   2     5530.12     5994.34    138.16 o 
  -3   3   2      312.20      254.57     24.51 o 
  -2   3   2        5.28       32.96      5.22 o 
  -1   3   2       18.97       25.07      4.28 o 
   0   3   2     5921.61     7007.53     76.10 o 
   1   3   2      568.06      571.06     17.58 o 
   2   3   2      844.59      786.55     69.81 o 
   3   3   2      267.97      271.00     17.51 o 
   4   3   2      484.73      301.86     32.13 o 
   5   3   2      382.96      371.82     29.78 o 
   6   3   2     2303.42     2252.36     67.34 o 
   7   3   2       17.21       20.10      8.10 o 
   8   3   2     2303.38     2169.90     73.67 o 
   9   3   2        1.82       12.33      5.50 o 
  10   3   2      714.92      714.60     20.78 o 
  11   3   2        1.64       -1.74      8.87 o 
  12   3   2     2752.85     2485.21     77.01 o 
  13   3   2        5.53       12.19     12.76 o 
  14   3   2       85.98      119.70     16.40 o 
  15   3   2        0.69       11.09      5.37 o 
  16   3   2     1584.74     1424.32     44.58 o 
  17   3   2        0.59       34.35     15.95 o 
  18   3   2        0.49       14.07      8.76 o 
  19   3   2        3.25       24.89     11.15 o 
  20   3   2      297.73      217.01     54.34 o 
  21   3   2       26.63       30.74     11.74 o 
  22   3   2        1.03       18.33     10.53 o 
 -21   4   2       28.59       13.70     10.80 o 
 -20   4   2      364.09      391.57     34.17 o 
 -19   4   2        0.10       38.00     27.38 o 
 -18   4   2        2.78        8.91      6.45 o 
 -17   4   2       42.01       35.19     15.35 o 
 -16   4   2       13.76       18.60      5.81 o 
 -15   4   2        3.64       11.36     10.18 o 
 -14   4   2      141.57      128.95     21.34 o 
 -13   4   2       83.82      105.93     32.48 o 
 -12   4   2      846.63      789.37     30.40 o 
 -11   4   2        2.90       10.35      4.39 o 
 -10   4   2     1117.49     1102.77     70.06 o 
  -9   4   2      160.71      173.15     18.36 o 
  -8   4   2     2063.63     1932.31     91.20 o 
  -7   4   2        0.05       13.35      4.74 o 
  -6   4   2      898.84      838.72     32.78 o 
  -5   4   2       42.18       27.81     12.19 o 
  -4   4   2       73.43       60.70      8.65 o 
  -3   4   2       15.66       21.98     15.12 o 
  -2   4   2      605.93      585.99     30.14 o 
  -1   4   2        2.22       22.08      7.95 o 
   0   4   2      871.62      990.41     44.67 o 
   1   4   2      132.12      194.84     19.00 o 
   2   4   2      952.66      826.99     41.72 o 
   3   4   2       21.57       13.27      5.94 o 
   4   4   2     2400.87     2312.83     50.45 o 
   5   4   2        8.03        2.58     13.19 o 
   6   4   2     1926.18     1857.29     55.10 o 
   7   4   2       49.77       61.08      8.52 o 
   8   4   2     1178.13     1163.62     65.57 o 
   9   4   2       63.61       62.19     10.63 o 
  10   4   2     1466.41     1434.01    106.92 o 
  11   4   2        0.48       13.05      6.17 o 
  12   4   2      834.09      874.81     42.91 o 
  13   4   2        6.35       28.89      9.15 o 
  14   4   2       29.78       24.38      9.87 o 
  15   4   2        4.97       13.37     27.77 o 
  16   4   2      523.50      501.91     34.71 o 
  17   4   2       25.21       50.87     13.89 o 
  18   4   2        9.71       16.01     22.99 o 
  19   4   2        5.00       21.07     10.65 o 
  20   4   2       47.16       47.67     14.38 o 
  21   4   2        0.84        1.97      6.93 o 
 -19   5   2        2.37       19.84     24.69 o 
 -18   5   2      179.94      168.19     29.19 o 
 -17   5   2        6.36       34.82     10.02 o 
 -16   5   2      110.56       59.58     51.92 o 
 -15   5   2       24.32       26.77     15.27 o 
 -14   5   2      199.05      208.23     16.28 o 
 -13   5   2        7.34        8.96      5.57 o 
 -12   5   2        2.40       13.81      8.37 o 
 -11   5   2        2.15       10.27      6.87 o 
  -9   5   2       93.01       85.37     14.76 o 
  -8   5   2     2004.73     2205.59     64.10 o 
  -7   5   2        8.58       25.98      7.34 o 
  -6   5   2      937.71      976.39    102.67 o 
  -5   5   2       42.74       59.86     11.25 o 
  -4   5   2     1155.34     1249.08     86.25 o 
  -3   5   2        8.56       12.49      9.03 o 
  -2   5   2      237.38      267.48     24.41 o 
  -1   5   2       31.54       41.71      7.53 o 
   0   5   2       15.39       14.47      4.68 o 
   1   5   2        0.17       17.92      5.97 o 
   2   5   2       42.92       48.24     10.19 o 
   3   5   2      140.80      151.36     35.87 o 
   4   5   2      654.60      645.45     42.25 o 
   5   5   2      110.48       98.52     20.83 o 
   6   5   2       26.72       28.62      9.93 o 
   7   5   2       55.42       61.71     10.30 o 
   8   5   2     2175.68     2260.49    138.39 o 
   9   5   2      149.94      146.35     25.84 o 
  10   5   2        3.76       17.83      7.69 o 
  11   5   2      397.96      372.85     16.63 o 
  12   5   2      609.70      574.62     67.96 o 
  13   5   2       13.81       26.65      8.10 o 
  14   5   2       31.15       35.69     21.37 o 
  15   5   2        9.53       14.26      6.97 o 
  16   5   2      176.95      193.37     22.20 o 
  17   5   2        1.98       16.91      6.79 o 
  18   5   2      192.35      129.60     23.14 o 
  19   5   2       10.81       21.25     22.22 o 
 -17   6   2       22.14       25.37     11.65 o 
 -16   6   2      181.40      208.28     21.37 o 
 -15   6   2       20.31       23.47     10.80 o 
 -14   6   2      209.33      232.59     53.54 o 
 -13   6   2        1.56       13.50      8.41 o 
 -12   6   2       35.67       53.21     12.67 o 
 -11   6   2        2.84       13.20      9.41 o 
 -10   6   2     1845.62     1854.85     40.19 o 
  -9   6   2        2.30       20.74      6.93 o 
  -8   6   2       81.39      107.44     20.13 o 
  -7   6   2      129.91      120.36     20.26 o 
  -6   6   2     3443.47     3560.78     83.54 o 
  -5   6   2       13.61       30.71      9.79 o 
  -4   6   2      131.52      126.99     17.27 o 
  -3   6   2       54.30       55.66     14.89 o 
  -2   6   2      416.02      307.51     25.47 o 
  -1   6   2        0.84       -0.90     12.03 o 
   0   6   2      270.95      282.84     22.20 o 
   1   6   2      274.54      279.82     18.78 o 
   2   6   2        0.34       16.01      6.02 o 
   3   6   2       55.88       52.09     10.96 o 
   4   6   2      263.69      246.74     16.67 o 
   5   6   2      328.27      282.75     25.23 o 
   6   6   2        5.01        8.50     12.34 o 
   7   6   2       86.01       77.51     19.87 o 
   8   6   2       49.98       69.76     17.61 o 
   9   6   2        5.30       22.39     10.26 o 
  10   6   2       17.84       22.74     11.96 o 
  11   6   2       39.13       20.27      7.02 o 
  12   6   2        0.70       40.34      8.96 o 
  13   6   2        0.00       10.38      5.86 o 
  14   6   2       24.54       18.85      9.07 o 
  15   6   2       10.31       25.21      8.12 o 
  16   6   2       18.60       27.19     13.04 o 
 -13   7   2        9.75       16.56      6.39 o 
 -12   7   2       15.99       25.17      7.87 o 
 -11   7   2        0.00       20.14      7.90 o 
 -10   7   2        0.16       14.04     20.60 o 
  -9   7   2        0.89       13.23      7.41 o 
  -8   7   2      278.42      348.40     72.44 o 
  -7   7   2        4.08        6.54      4.82 o 
  -6   7   2       39.90       37.25     11.73 o 
  -5   7   2        1.39       18.59      8.56 o 
  -4   7   2        5.44       12.42      8.24 o 
  -3   7   2        3.40       18.26     10.80 o 
  -2   7   2      474.11      505.88     19.10 o 
  -1   7   2        9.27       29.80     29.54 o 
   0   7   2      641.87      584.51     32.86 o 
   1   7   2        4.21       15.51      9.49 o 
   2   7   2      403.09      493.87     23.76 o 
   3   7   2        0.12       15.69      7.48 o 
   4   7   2       44.95       34.05      7.86 o 
   5   7   2       21.65       41.61     10.89 o 
   6   7   2      239.95      250.99     25.81 o 
   7   7   2        2.18       14.35      7.04 o 
   8   7   2      131.44      144.82     20.08 o 
   9   7   2        0.28       18.15      7.36 o 
  10   7   2        1.27       14.96      7.85 o 
  11   7   2        2.12        8.53      5.99 o 
  12   7   2      187.83      160.51     19.38 o 
  13   7   2        2.92       10.37      8.56 o 
  -7   8   2        9.40       13.38      6.55 o 
  -6   8   2      496.38      452.32     40.63 o 
  -5   8   2        1.52       14.37     14.43 o 
  -4   8   2      169.58      235.46     44.36 o 
  -3   8   2        0.00        1.52      5.51 o 
  -2   8   2      298.39      318.63     26.01 o 
  -1   8   2       10.58       11.44      6.07 o 
   0   8   2      361.01      344.19     23.94 o 
   1   8   2        0.12        3.39      4.74 o 
   2   8   2      203.04      260.51     37.88 o 
   3   8   2       29.95       52.87     11.51 o 
   4   8   2      660.62      652.24     48.63 o 
   5   8   2        2.63       14.57      5.77 o 
   6   8   2      464.36      574.50     43.21 o 
 -24   1   3       34.35       20.87     16.74 o 
 -23   1   3        5.72       18.02      8.06 o 
 -22   1   3       51.97       59.04     16.17 o 
 -21   1   3        6.89       19.76     20.13 o 
 -20   1   3      402.35      355.54     53.92 o 
 -19   1   3      164.48      212.07     47.13 o 
 -18   1   3     3343.72     3476.31     91.80 o 
 -17   1   3       16.46       39.41     14.93 o 
 -16   1   3     3229.60     3129.60     93.83 o 
 -15   1   3      193.16      238.31     22.16 o 
 -14   1   3     4694.09     5072.95    237.39 o 
 -13   1   3        9.06       18.65      5.44 o 
 -12   1   3      261.98      274.73     22.88 o 
 -11   1   3       75.69       77.20      9.07 o 
 -10   1   3      846.64      831.55     52.21 o 
  -9   1   3        0.70       29.62      5.82 o 
  -8   1   3     2302.33     2383.53     39.61 o 
  -7   1   3       51.61       44.84      4.91 o 
  -6   1   3     5226.35     5207.18    112.61 o 
  -5   1   3      239.65      226.03     11.23 o 
  -4   1   3     2612.08     2445.33     49.58 o 
  -3   1   3     1167.66     1184.82     43.10 o 
  -2   1   3    32257.23    34983.79    604.78 o 
  -1   1   3      204.59      168.41      5.73 o 
   0   1   3     8261.76     9170.76     91.56 o 
   1   1   3      503.11      470.62     14.13 o 
   2   1   3    13134.26    14326.01    124.37 o 
   3   1   3       71.69       95.16      9.68 o 
   4   1   3    13587.72    13730.87    228.23 o 
   5   1   3      199.25      205.63     11.85 o 
   6   1   3      223.90      198.02      7.96 o 
   7   1   3       20.70       17.13      1.94 o 
   8   1   3        7.91       16.35      5.99 o 
   9   1   3      194.99      168.45     12.67 o 
  10   1   3      364.52      324.73     17.57 o 
  11   1   3       25.51       43.79      8.90 o 
  12   1   3       12.89       24.46      6.75 o 
  13   1   3        9.54       21.15      8.47 o 
  14   1   3        0.54       18.51      8.77 o 
  15   1   3       27.41       30.10     15.20 o 
  16   1   3      397.59      543.00     47.20 o 
  17   1   3        4.17        4.47      9.88 o 
  18   1   3       58.46       80.33     26.15 o 
  19   1   3       37.52       49.88     16.33 o 
  20   1   3      102.82      119.74     27.46 o 
  21   1   3       23.21       21.42     13.58 o 
  22   1   3      706.22      699.66    109.14 o 
  23   1   3       72.45       70.12     21.47 o 
 -23   2   3       16.36       27.33      9.98 o 
 -22   2   3      149.23      165.73     49.45 o 
 -21   2   3        0.46       34.58     11.29 o 
 -20   2   3       57.11      147.41     22.72 o 
 -19   2   3       14.08       19.43      7.17 o 
 -18   2   3       81.22       54.63     14.78 o 
 -17   2   3        0.06        5.71      6.62 o 
 -16   2   3      571.76      694.07     58.04 o 
 -15   2   3       29.20       24.22      8.50 o 
 -14   2   3     1195.09     1280.84     71.65 o 
 -13   2   3        1.50       19.58      6.04 o 
 -12   2   3      953.55      985.37     37.99 o 
 -11   2   3      114.23      150.93     12.05 o 
 -10   2   3     4333.56     4113.57    142.48 o 
  -9   2   3       35.51       33.77     10.43 o 
  -8   2   3      963.39     1029.79     72.82 o 
  -7   2   3      186.35      174.45     13.30 o 
  -6   2   3     8046.27     7047.62    138.41 o 
  -5   2   3     1164.72     1089.93     29.03 o 
  -4   2   3       43.82       36.00      3.28 o 
  -3   2   3       74.30       78.35     14.41 o 
  -2   2   3     2437.13     1941.84     61.75 o 
  -1   2   3      327.66      291.42     10.97 o 
   0   2   3     4210.37     4298.13     20.91 o 
   1   2   3       91.41      100.80      5.27 o 
   2   2   3     2829.09     2436.47     54.18 o 
   3   2   3      400.60      376.50     18.17 o 
   4   2   3     2149.76     2337.63     48.47 o 
   5   2   3      476.48      530.49     21.82 o 
   6   2   3    20315.88    20559.77    222.77 o 
   7   2   3       12.66       22.87      4.78 o 
   8   2   3     3898.50     4687.92    149.11 o 
   9   2   3      849.77      912.16     70.43 o 
  10   2   3    14093.38    15656.54    474.62 o 
  11   2   3      238.70      216.63     18.00 o 
  12   2   3       84.80       72.72     12.67 o 
  13   2   3       16.04       17.80      8.35 o 
  14   2   3     1709.93     1639.57     99.50 o 
  15   2   3        0.01       32.13     21.60 o 
  16   2   3      122.86      120.67     20.79 o 
  17   2   3        2.22       35.76     16.97 o 
  18   2   3      853.25      975.38    116.71 o 
  19   2   3        6.88       18.86      7.89 o 
  20   2   3       14.44       47.23     17.44 o 
  21   2   3       30.27       17.85      9.50 o 
  22   2   3      990.48     1110.66     80.90 o 
  23   2   3       82.20      166.47     25.39 o 
 -22   3   3        3.97        5.75      9.15 o 
 -21   3   3        3.58       11.75      9.87 o 
 -20   3   3      115.85      148.39     25.74 o 
 -19   3   3       18.38       10.62      8.60 o 
 -18   3   3      140.17      152.46     21.99 o 
 -17   3   3       10.09       26.55      8.30 o 
 -16   3   3       91.04       71.06     22.27 o 
 -15   3   3       34.84       36.51     10.69 o 
 -14   3   3      323.73      251.41     25.06 o 
 -13   3   3       19.27       18.93     12.34 o 
 -12   3   3      470.46      607.47     58.93 o 
 -11   3   3       45.64       49.74     10.98 o 
 -10   3   3       66.56       94.42     17.13 o 
  -9   3   3       34.23       29.70      6.13 o 
  -8   3   3     4443.40     4414.71     98.97 o 
  -7   3   3       68.96       64.07      6.66 o 
  -6   3   3       53.93       40.74      4.52 o 
  -5   3   3       20.08       18.07      5.01 o 
  -4   3   3        4.29        7.05      3.13 o 
  -3   3   3      120.70      117.73      7.09 o 
  -2   3   3      650.63      614.88     21.07 o 
  -1   3   3      762.23      781.66     23.20 o 
   0   3   3     7551.25     8136.79     80.26 o 
   1   3   3       11.92       14.58      3.21 o 
   2   3   3       29.81       40.29      3.27 o 
   3   3   3      183.47      160.58      8.66 o 
   4   3   3     1452.81     1316.13     51.49 o 
   5   3   3        0.09        2.34     10.26 o 
   6   3   3      703.64      624.16     47.36 o 
   7   3   3      332.55      311.84     19.48 o 
   8   3   3     4340.58     3852.34     54.89 o 
   9   3   3        9.81       17.28      4.89 o 
  10   3   3       39.58       42.38      9.16 o 
  11   3   3       27.79       48.37     35.41 o 
  12   3   3       99.43      124.12     36.96 o 
  13   3   3       11.73       13.30      5.41 o 
  14   3   3      265.37      223.75     27.30 o 
  15   3   3        7.98       18.23     11.16 o 
  16   3   3      204.00      244.64     21.76 o 
  17   3   3       13.87       57.78     18.81 o 
  18   3   3      346.35      318.52     46.75 o 
  19   3   3        2.97       21.38      8.90 o 
  20   3   3       28.26       47.64     13.16 o 
  21   3   3        5.18       26.54     12.73 o 
  22   3   3       26.50       51.87     11.75 o 
 -21   4   3        3.93       40.58     14.97 o 
 -20   4   3       38.04       55.19     13.09 o 
 -19   4   3        0.13       13.19     10.65 o 
 -18   4   3        0.67       16.58      7.01 o 
 -17   4   3        5.92       17.80      8.07 o 
 -16   4   3        2.04       11.18      5.53 o 
 -15   4   3        0.79       10.90     15.20 o 
 -14   4   3      641.45      593.45     20.32 o 
 -13   4   3        9.91       26.88     10.72 o 
 -12   4   3        0.44       23.00     11.49 o 
 -11   4   3       23.91       48.71     15.12 o 
 -10   4   3     1044.09     1066.36     96.66 o 
  -9   4   3        0.23       12.86      4.00 o 
  -8   4   3      418.79      479.81     28.80 o 
  -7   4   3        5.71       13.22      8.18 o 
  -6   4   3        3.82        7.71      5.55 o 
  -5   4   3       64.33       65.02      9.90 o 
  -4   4   3     4249.73     4633.43    207.28 o 
  -3   4   3      293.23      318.37     37.72 o 
  -2   4   3        4.05       12.01      3.89 o 
  -1   4   3      229.24      263.08     23.61 o 
   0   4   3     7032.69     7746.36     96.87 o 
   1   4   3        1.80       19.90     11.57 o 
   2   4   3      280.04      227.47     14.26 o 
   3   4   3      342.08      350.32     19.58 o 
   4   4   3      116.46      172.30     11.99 o 
   5   4   3      446.31      437.27     23.51 o 
   6   4   3       79.28       88.10     11.02 o 
   7   4   3       10.40        7.37      4.70 o 
   8   4   3       21.35       28.17     17.90 o 
   9   4   3        7.59        4.72      6.09 o 
  10   4   3      226.30      162.72     28.23 o 
  11   4   3       76.65       69.28     12.27 o 
  12   4   3      498.17      502.34     58.24 o 
  13   4   3      286.05      267.97     22.71 o 
  14   4   3     1643.93     1338.13     34.19 o 
  15   4   3        7.53       33.37     15.04 o 
  16   4   3      456.15      450.57     20.60 o 
  17   4   3       42.23       41.77     12.50 o 
  18   4   3      222.60      103.81     21.95 o 
  19   4   3        0.00       23.08      8.34 o 
  20   4   3      138.37      168.01     36.11 o 
  21   4   3        7.79        9.35      9.63 o 
 -19   5   3        6.57       33.42     25.07 o 
 -18   5   3       47.51       89.45     17.61 o 
 -17   5   3       17.31       22.71     19.36 o 
 -16   5   3     1284.25     1232.53     90.10 o 
 -15   5   3       31.23       25.15      9.70 o 
 -14   5   3      644.99      683.75     50.91 o 
 -13   5   3       25.60       27.16      8.74 o 
 -12   5   3     1892.72     2005.69     71.34 o 
 -11   5   3       53.84       78.34     14.30 o 
 -10   5   3      777.29      765.22     33.86 o 
  -9   5   3        2.37        5.12      5.42 o 
  -8   5   3      719.90      670.29     23.11 o 
  -7   5   3       29.06       37.65     10.33 o 
  -6   5   3        1.63       29.46     10.14 o 
  -5   5   3       85.84       78.62     13.18 o 
  -4   5   3     1475.65     1589.68     72.36 o 
  -3   5   3      163.44      150.88     25.03 o 
  -2   5   3      843.24      869.62     45.43 o 
  -1   5   3        0.01        1.69      8.33 o 
   0   5   3     2638.97     2831.75    142.40 o 
   1   5   3      148.10      167.29     16.41 o 
   2   5   3      396.34      404.17     25.79 o 
   3   5   3        2.53       23.41      7.30 o 
   4   5   3     6312.33     6376.73    192.62 o 
   5   5   3       90.96       95.26     18.00 o 
   6   5   3     1160.68     1096.43     43.31 o 
   7   5   3      610.09      586.81     23.68 o 
   8   5   3     9352.14     9324.32    139.07 o 
   9   5   3      199.87      149.87     14.75 o 
  10   5   3      799.19      735.87     25.88 o 
  11   5   3      650.95      655.39     20.66 o 
  12   5   3     1755.62     1706.44    153.74 o 
  13   5   3       96.80       82.63     16.05 o 
  14   5   3       42.73       26.37      7.19 o 
  15   5   3       25.72       19.54      5.74 o 
  16   5   3       27.99       36.01     14.58 o 
  17   5   3        8.84       30.64     20.60 o 
  18   5   3        3.04       24.95      9.22 o 
  19   5   3        0.97       29.52     11.38 o 
 -17   6   3        0.11       22.19      8.79 o 
 -16   6   3      159.46      140.78     31.33 o 
 -15   6   3       12.83       35.22     10.50 o 
 -14   6   3       49.25       29.47     24.61 o 
 -13   6   3       19.82       28.46      8.81 o 
 -12   6   3      305.42      304.78     29.79 o 
 -11   6   3        0.02       16.38      6.93 o 
 -10   6   3     4084.08     4234.75    136.23 o 
  -9   6   3       27.17       37.34     11.63 o 
  -8   6   3      686.73      721.45     35.79 o 
  -7   6   3        0.01        8.10      6.98 o 
  -6   6   3     6601.03     6827.89    111.27 o 
  -5   6   3       17.10       15.71      7.74 o 
  -4   6   3       96.78      122.65     18.78 o 
  -3   6   3       16.28       34.79     12.27 o 
  -2   6   3     2223.59     2289.04     96.49 o 
  -1   6   3      132.57      158.58     24.15 o 
   0   6   3        3.13       14.25      6.82 o 
   1   6   3      136.37      154.00     30.86 o 
   2   6   3     3002.45     3082.01    123.51 o 
   3   6   3      125.08      149.94     14.23 o 
   4   6   3       52.25       64.90     15.10 o 
   5   6   3      393.83      413.98     20.85 o 
   6   6   3     4024.04     4227.50     73.72 o 
   7   6   3       20.25       48.47     13.97 o 
   8   6   3       13.15       42.44     20.37 o 
   9   6   3        1.16       22.15      6.22 o 
  10   6   3     1517.57     1517.35     62.77 o 
  11   6   3       40.04       49.14     10.67 o 
  12   6   3      114.89       90.06     28.93 o 
  13   6   3       10.94       16.46      7.04 o 
  14   6   3      797.19      849.36     43.52 o 
  15   6   3       70.34       84.35     32.63 o 
  16   6   3       10.46       27.00     11.73 o 
 -13   7   3       37.87       18.58     25.30 o 
 -12   7   3       88.28       78.48     19.29 o 
 -11   7   3       12.71       36.27      9.75 o 
 -10   7   3      361.32      385.07     24.62 o 
  -9   7   3       39.43       37.34     11.57 o 
  -8   7   3      565.55      562.09     27.77 o 
  -7   7   3        0.00       28.04     10.26 o 
  -6   7   3      213.69      207.96     36.80 o 
  -5   7   3        4.19       17.90      7.33 o 
  -4   7   3      518.75      498.71     34.65 o 
  -3   7   3        1.51        0.64      5.91 o 
  -2   7   3      326.54      319.17     60.56 o 
  -1   7   3        9.18       13.53      6.26 o 
   0   7   3       40.76       39.53     10.46 o 
   1   7   3        7.25       17.74      7.91 o 
   2   7   3      139.73      150.36     17.01 o 
   3   7   3       26.99       49.85     23.61 o 
   4   7   3      153.44      122.82     23.16 o 
   5   7   3       19.92       24.02     10.72 o 
   6   7   3        0.22       23.82      9.72 o 
   7   7   3       58.39       42.80     11.03 o 
   8   7   3      855.42      789.47     22.58 o 
   9   7   3       14.03       19.54      8.85 o 
  10   7   3       11.96       29.58     10.62 o 
  11   7   3       14.64        8.66      8.49 o 
  12   7   3      453.74      424.57     38.72 o 
  13   7   3        3.98       30.89     13.11 o 
  -7   8   3       75.14       58.79      9.48 o 
  -6   8   3      153.97      206.01     19.36 o 
  -5   8   3        4.99       15.49      6.32 o 
  -4   8   3      119.68       90.24     14.25 o 
  -3   8   3       44.80       42.56     11.41 o 
  -2   8   3        0.61       22.32      8.02 o 
  -1   8   3       19.17       21.60      6.30 o 
   0   8   3       51.99       19.89     17.43 o 
   1   8   3        3.00       35.63      9.95 o 
   2   8   3       35.35       22.59      8.06 o 
   3   8   3       25.11       21.57     12.42 o 
   4   8   3        4.03       24.92     12.34 o 
   5   8   3        2.77        1.94      5.84 o 
   6   8   3        0.09       14.28     13.89 o 
 -24   0   4      233.43      161.07     57.24 o 
 -23   0   4       11.67       32.86     19.90 o 
 -22   0   4      989.36      854.72    158.45 o 
 -21   0   4       74.30       37.49     18.82 o 
 -20   0   4        2.56       53.54     26.07 o 
 -19   0   4        0.16       44.12     22.83 o 
 -18   0   4      334.84      494.01     63.72 o 
 -17   0   4      223.28      279.87     55.08 o 
 -16   0   4      107.41      115.25     31.01 o 
 -15   0   4       31.99       34.87     11.20 o 
 -14   0   4     2621.21     2876.29     97.02 o 
 -13   0   4        1.42       27.00     11.33 o 
 -12   0   4     3055.61     3114.99    107.77 o 
 -11   0   4      198.24      175.94     13.92 o 
 -10   0   4     2765.96     2893.59    125.36 o 
  -9   0   4      693.64      716.08     33.41 o 
  -8   0   4    13958.12    14817.60    509.55 o 
  -7   0   4       25.88       25.43      6.37 o 
  -6   0   4      938.57     1222.02     33.16 o 
  -5   0   4      807.66      860.87     32.60 o 
  -4   0   4    38871.87    40191.24   2208.62 o 
  -3   0   4       24.86       44.39      8.98 o 
  -2   0   4     1544.20     1827.38     56.72 o 
  -1   0   4        7.97        7.98      2.08 o 
   0   0   4     8158.81     8637.44    115.33 o 
   1   0   4     1178.64     1074.14     34.47 o 
   2   0   4     2958.91     3120.28     97.30 o 
   3   0   4       63.87       71.80     16.91 o 
   4   0   4     1234.63     1107.68     37.76 o 
   5   0   4      289.35      225.86     20.67 o 
   6   0   4     3626.12     3774.64    120.33 o 
   7   0   4      102.65       86.55      6.72 o 
   8   0   4     1013.12      699.95     59.68 o 
   9   0   4      784.41      747.63     44.38 o 
  10   0   4      742.96      519.31     38.95 o 
  11   0   4     1760.05     1733.20     92.12 o 
  12   0   4     5330.44     4609.32    183.13 o 
  13   0   4       47.06       24.20      7.62 o 
  14   0   4     3468.04     3667.50    172.60 o 
  15   0   4     2162.33     2088.85    274.00 o 
  16   0   4     5244.43     5767.97    256.57 o 
  17   0   4      118.30      159.37     41.19 o 
  18   0   4      195.51      355.62     53.69 o 
  19   0   4      172.74      221.39     44.43 o 
  20   0   4        9.91       40.27     14.81 o 
  21   0   4       62.50       57.70     15.74 o 
  22   0   4      402.04      377.68     99.51 o 
  23   0   4       12.65       48.29     15.89 o 
  24   0   4      510.72      320.60     64.64 o 
 -24   1   4       15.57       35.95     15.66 o 
 -23   1   4        0.78       20.91      6.02 o 
 -22   1   4       20.45       40.41     20.06 o 
 -21   1   4        0.44       10.80      9.87 o 
 -20   1   4      783.98      894.61     45.54 o 
 -19   1   4        9.25       31.44      9.34 o 
 -18   1   4      135.67      185.13     33.59 o 
 -17   1   4        3.11       28.00     11.10 o 
 -16   1   4     7202.67     7681.75    248.58 o 
 -15   1   4        0.16       21.48     10.32 o 
 -14   1   4       73.43      123.49     16.54 o 
 -13   1   4      214.75      260.17     16.87 o 
 -12   1   4    15337.32    16725.04    218.20 o 
 -11   1   4       55.30       73.87      8.44 o 
 -10   1   4     5327.53     6007.57    102.60 o 
  -9   1   4     1947.15     1954.68     47.08 o 
  -8   1   4    30368.83    35237.25   4602.80 o 
  -7   1   4      232.29      218.46      9.18 o 
  -6   1   4    17548.48    19088.22    308.21 o 
  -5   1   4     4856.48     4557.34     90.93 o 
  -4   1   4    72284.37    78704.50   1012.40 o 
  -3   1   4      217.42      242.73     15.39 o 
  -2   1   4     1605.02     1420.31     53.22 o 
  -1   1   4     1252.82     1134.76     31.73 o 
   0   1   4    31794.20    36899.96    634.56 o 
   1   1   4      400.74      365.28     11.68 o 
   2   1   4     4984.15     4566.49    150.49 o 
   3   1   4      449.04      364.81     14.07 o 
   4   1   4     7593.91     7218.48     76.65 o 
   5   1   4       77.87       79.54      8.36 o 
   6   1   4     4459.34     4217.47     65.69 o 
   7   1   4      399.81      360.33     16.95 o 
   8   1   4     5226.82     4325.57     69.06 o 
   9   1   4      446.22      345.81     54.64 o 
  10   1   4       10.55       19.09      4.90 o 
  11   1   4       65.41       51.07     18.33 o 
  12   1   4     1743.49     1891.96     43.04 o 
  13   1   4       74.07       63.92     24.69 o 
  14   1   4      111.89      116.30     28.77 o 
  15   1   4       16.07        9.11     10.49 o 
  16   1   4      552.02      595.81    126.74 o 
  17   1   4        5.89       15.64      9.57 o 
  18   1   4      184.23      239.67     31.03 o 
  19   1   4       16.20       16.23      8.59 o 
  20   1   4      168.93      168.34     20.99 o 
  21   1   4       10.21       53.20     18.47 o 
  22   1   4       23.16       40.86     13.89 o 
  23   1   4        5.47       44.80     19.83 o 
 -23   2   4        0.01       18.32     22.45 o 
 -22   2   4       46.80       59.23     32.71 o 
 -21   2   4        1.41       19.49      9.95 o 
 -20   2   4      516.63      515.19     39.34 o 
 -19   2   4        2.00       16.56     12.53 o 
 -18   2   4        1.31       30.27     10.92 o 
 -17   2   4       69.24       66.14     10.99 o 
 -16   2   4      542.29      534.13     30.32 o 
 -15   2   4       10.01       30.16      7.94 o 
 -14   2   4       55.47      154.35     23.98 o 
 -13   2   4        5.35       15.56      5.99 o 
 -12   2   4      333.10      406.77     34.19 o 
 -11   2   4       80.93       82.92     13.77 o 
 -10   2   4     2647.75     2741.13    125.51 o 
  -9   2   4      110.88      108.47     14.77 o 
  -8   2   4      691.53      589.89     33.98 o 
  -7   2   4      570.93      462.08     48.00 o 
  -6   2   4     8472.57     8683.11    231.03 o 
  -5   2   4       68.00       72.65      5.60 o 
  -4   2   4      987.55      944.26     30.08 o 
  -3   2   4        0.00        8.61      3.74 o 
  -2   2   4       19.23        6.37      3.56 o 
  -1   2   4       35.18       28.00      7.64 o 
   0   2   4     1212.73     1323.96     42.73 o 
   1   2   4      201.91      226.88     17.44 o 
   2   2   4     3165.65     3100.70     68.66 o 
   3   2   4      514.42      467.09     16.91 o 
   4   2   4     5316.16     4999.34    123.86 o 
   5   2   4        0.12       13.39      2.69 o 
   6   2   4     1619.29     1535.15     66.92 o 
   7   2   4       63.04       66.81      7.71 o 
   8   2   4     2444.27     2542.93    124.51 o 
   9   2   4        2.71        9.55      5.65 o 
  10   2   4      247.10      307.51     37.95 o 
  11   2   4        6.18       13.42      5.44 o 
  12   2   4      406.80      494.36     32.67 o 
  13   2   4        9.78       19.40      8.81 o 
  14   2   4      143.97      195.23     37.28 o 
  15   2   4       16.42       17.23      9.38 o 
  16   2   4        8.98       42.30     28.93 o 
  17   2   4       19.77       10.33     21.60 o 
  18   2   4       87.91       81.25     15.79 o 
  19   2   4        1.15       21.52      8.23 o 
  20   2   4       16.07       67.19     30.16 o 
  21   2   4        0.82       44.50     13.86 o 
  22   2   4       94.70       62.15     23.84 o 
  23   2   4        0.18       24.30      9.13 o 
 -22   3   4       41.90       51.65     43.58 o 
 -21   3   4       19.82       30.13     16.97 o 
 -20   3   4       47.96       44.35     14.81 o 
 -19   3   4        3.95       18.49     10.33 o 
 -18   3   4       56.26       50.67     13.48 o 
 -17   3   4       30.28       39.79     12.69 o 
 -16   3   4      132.18      122.74     16.92 o 
 -15   3   4        1.75       10.64      9.02 o 
 -14   3   4       94.20       99.36     15.52 o 
 -13   3   4        0.02       16.29     25.69 o 
 -12   3   4      704.04      677.15     63.72 o 
 -11   3   4       41.65       22.98     10.11 o 
 -10   3   4      237.45      224.79     31.16 o 
  -9   3   4       13.98       15.06      6.21 o 
  -8   3   4     1300.60     1243.30     61.24 o 
  -7   3   4     1184.62     1207.34     45.73 o 
  -6   3   4      643.15      632.29     38.96 o 
  -5   3   4      374.83      382.93     29.45 o 
  -4   3   4     2887.94     2589.88     81.01 o 
  -3   3   4      910.63      833.72     32.56 o 
  -2   3   4     3796.63     3855.10     63.91 o 
  -1   3   4     2241.12     2251.09     69.18 o 
   0   3   4    11165.60    10667.69    176.91 o 
   1   3   4      564.77      514.29     17.81 o 
   2   3   4     4169.46     3977.97     53.39 o 
   3   3   4       66.69       75.47      7.45 o 
   4   3   4     1122.05     1122.57     40.80 o 
   5   3   4      712.31      590.20     46.98 o 
   6   3   4      845.81      703.76     49.02 o 
   7   3   4       88.67       82.66     15.81 o 
   8   3   4      670.46      660.07     34.58 o 
   9   3   4        7.43        7.36     14.66 o 
  10   3   4       85.70       58.59      9.33 o 
  11   3   4       38.19       45.67     10.80 o 
  12   3   4     2040.36     1908.97     69.79 o 
  13   3   4       66.47       46.70      8.78 o 
  14   3   4       18.74       15.42      9.82 o 
  15   3   4        5.01       27.04     10.00 o 
  16   3   4     1368.85     1339.70     44.67 o 
  17   3   4       24.08       48.96     18.17 o 
  18   3   4      128.79      126.71     31.55 o 
  19   3   4        7.23       15.17     11.49 o 
  20   3   4      252.91      254.82     40.42 o 
  21   3   4        5.71       25.24     23.07 o 
  22   3   4       11.34       12.37     20.37 o 
 -21   4   4        6.03       35.33     19.13 o 
 -20   4   4       89.74      120.87     21.85 o 
 -19   4   4        0.11       16.66      8.04 o 
 -18   4   4      249.66      214.12     22.71 o 
 -17   4   4        3.58       21.38     16.12 o 
 -16   4   4      206.13      199.88     21.43 o 
 -15   4   4       39.34       40.48     11.13 o 
 -14   4   4      588.07      571.82     24.22 o 
 -13   4   4      153.47      134.11     14.79 o 
 -12   4   4       91.75      104.29     29.00 o 
 -11   4   4        0.41        9.84      6.38 o 
 -10   4   4     1022.20      947.89     60.93 o 
  -9   4   4      365.45      415.22     26.39 o 
  -8   4   4       75.08       68.59     10.65 o 
  -7   4   4      222.83      200.51      8.45 o 
  -6   4   4      914.19      864.80     31.58 o 
  -5   4   4      293.57      269.90     20.52 o 
  -4   4   4     2360.38     2409.38     36.64 o 
  -3   4   4       67.29       46.85      6.34 o 
  -2   4   4      145.11      148.37     14.78 o 
  -1   4   4       39.85       32.75      4.51 o 
   0   4   4     5610.95     5916.94     76.61 o 
   1   4   4      329.83      328.04     48.52 o 
   2   4   4      254.92      303.30     21.52 o 
   3   4   4      250.63      214.17     12.91 o 
   4   4   4      330.39      376.30     26.20 o 
   5   4   4        8.46        9.00      4.47 o 
   6   4   4     1374.57     1374.81     44.76 o 
   7   4   4       98.52      125.58     25.23 o 
   8   4   4      126.49      147.19     20.21 o 
   9   4   4      177.05      156.10     28.54 o 
  10   4   4     1047.87     1083.34     34.47 o 
  11   4   4        3.86        5.41      6.08 o 
  12   4   4      372.76      315.58     24.76 o 
  13   4   4      204.41      236.17     21.02 o 
  14   4   4      169.54      222.44     16.67 o 
  15   4   4       17.52       26.98      9.97 o 
  16   4   4      564.89      535.14     29.24 o 
  17   4   4      233.93      270.22     79.61 o 
  18   4   4      335.09      352.59     44.82 o 
  19   4   4       34.32       68.99     24.99 o 
  20   4   4      256.67      239.43     61.87 o 
  21   4   4       53.98       46.83     24.38 o 
 -19   5   4        0.12       26.67     22.68 o 
 -18   5   4      538.12      584.93     35.86 o 
 -17   5   4        4.77       33.88     12.19 o 
 -16   5   4      131.68      124.04     25.61 o 
 -15   5   4        0.27       22.22     13.89 o 
 -14   5   4      331.93      286.40     31.64 o 
 -13   5   4       94.28       93.41     14.76 o 
 -12   5   4      108.41       90.68     30.70 o 
 -11   5   4        0.13       12.26      7.62 o 
 -10   5   4       64.41       73.56     27.38 o 
  -9   5   4      250.58      284.65     22.16 o 
  -8   5   4      211.62      211.63     23.24 o 
  -7   5   4       86.95      105.73     19.01 o 
  -6   5   4      104.40      101.50     17.93 o 
  -5   5   4       19.60       27.97     14.43 o 
  -4   5   4      428.88      383.47     26.46 o 
  -3   5   4        0.55       28.42      9.14 o 
  -2   5   4      234.97      234.72     23.68 o 
  -1   5   4        3.59       19.64     10.57 o 
   0   5   4      717.97      678.56     44.82 o 
   1   5   4      173.58      198.00     20.18 o 
   2   5   4      407.29      415.58     37.63 o 
   3   5   4     1521.02     1563.47     71.58 o 
   4   5   4     2658.85     2532.66     76.35 o 
   5   5   4      143.40      147.67     25.40 o 
   6   5   4     1939.05     1829.15     60.37 o 
   7   5   4     1135.06     1068.49    105.14 o 
   8   5   4     4409.69     3883.01    125.66 o 
   9   5   4      956.65      969.49     32.94 o 
  10   5   4      545.34      580.10     51.38 o 
  11   5   4        0.45        2.86      6.32 o 
  12   5   4     1627.56     1617.23     58.31 o 
  13   5   4       88.52       62.01     33.79 o 
  14   5   4       44.50       63.83     23.76 o 
  15   5   4       47.54       56.94     12.88 o 
  16   5   4      147.24      180.49     62.48 o 
  17   5   4        0.55       35.67      8.69 o 
  18   5   4       44.28       42.96     19.67 o 
  19   5   4        1.24       17.09     10.79 o 
 -17   6   4        0.66        7.57      6.17 o 
 -16   6   4      125.27      103.63     49.99 o 
 -15   6   4       17.90       16.82      6.86 o 
 -14   6   4       59.65       54.51     13.95 o 
 -13   6   4       60.90       78.15     28.16 o 
 -12   6   4      530.38      537.75     37.26 o 
 -11   6   4      164.01      183.31     17.56 o 
 -10   6   4      163.32      123.54     28.27 o 
  -9   6   4       12.53       23.47      8.50 o 
  -8   6   4     1350.95     1361.35     59.44 o 
  -7   6   4        5.71       23.98     19.21 o 
  -6   6   4      246.96      232.00     38.24 o 
  -5   6   4      184.57      217.44     19.75 o 
  -4   6   4      263.87      257.02     24.33 o 
  -3   6   4       41.42       52.46     12.50 o 
  -2   6   4      218.14      252.29     17.46 o 
  -1   6   4      171.73      178.41     14.84 o 
   0   6   4        1.20       12.15      5.81 o 
   1   6   4       12.25       37.59      8.89 o 
   2   6   4     1129.85     1032.12     39.80 o 
   3   6   4      108.24      107.80     18.33 o 
   4   6   4       13.68       22.28      9.46 o 
   5   6   4       13.80       40.07     12.56 o 
   6   6   4     2104.44     2047.58     95.35 o 
   7   6   4      378.41      414.13     18.98 o 
   8   6   4      139.66      134.51     48.60 o 
   9   6   4       90.21       83.54     34.10 o 
  10   6   4      141.68      111.73     22.08 o 
  11   6   4       71.10       41.93     10.80 o 
  12   6   4      591.88      651.72     36.87 o 
  13   6   4       72.25       71.14     32.63 o 
  14   6   4      240.92      254.82     19.43 o 
  15   6   4       29.33       22.31      8.12 o 
  16   6   4      215.31      152.54     21.35 o 
 -13   7   4        6.30       27.46     15.89 o 
 -12   7   4      162.76      115.31     27.69 o 
 -11   7   4       16.77       19.99      8.67 o 
 -10   7   4      139.57      157.23     39.88 o 
  -9   7   4        4.95       30.31      7.90 o 
  -8   7   4      396.43      371.34     15.82 o 
  -7   7   4        1.96       22.58     16.51 o 
  -6   7   4      216.91      219.44     22.49 o 
  -5   7   4       62.60       96.89     15.16 o 
  -4   7   4      472.08      489.27     51.88 o 
  -3   7   4       73.62       68.69     12.84 o 
  -2   7   4       50.96       25.62      9.26 o 
  -1   7   4        0.02       26.15      6.79 o 
   0   7   4     1025.74      971.62     81.23 o 
   1   7   4      180.84      188.89     33.56 o 
   2   7   4      103.64      113.33     15.69 o 
   3   7   4       94.51      108.12     14.63 o 
   4   7   4      663.80      667.02     45.71 o 
   5   7   4       30.50       35.25     10.34 o 
   6   7   4       30.66       31.09      9.47 o 
   7   7   4       57.28       60.24     13.36 o 
   8   7   4       45.89       21.26     14.43 o 
   9   7   4        4.15       46.51     18.36 o 
  10   7   4       10.99        7.01      6.87 o 
  11   7   4        1.46       25.57     13.58 o 
  12   7   4        0.30       14.81      8.33 o 
  -7   8   4        5.98       14.04     11.73 o 
  -6   8   4      136.35      103.37     31.78 o 
  -5   8   4        0.06        8.04      6.02 o 
  -4   8   4       38.87       44.71     11.22 o 
  -3   8   4        1.35       14.79      6.66 o 
  -2   8   4      832.39      802.72     43.61 o 
  -1   8   4        1.69       18.37      6.26 o 
   0   8   4        1.14        4.18      5.99 o 
   1   8   4       22.04       27.03      7.97 o 
   2   8   4      844.19      848.82     46.05 o 
   3   8   4        4.55       26.12      9.64 o 
   4   8   4      145.01      106.93     16.35 o 
   5   8   4       60.20       54.42     11.02 o 
   6   8   4      524.64      505.45     38.56 o 
 -24   1   5      407.72      285.53     60.56 o 
 -23   1   5        0.05        1.53      6.98 o 
 -22   1   5       29.48       38.36     30.24 o 
 -21   1   5        9.49       44.61     13.33 o 
 -20   1   5      247.98      293.49     39.12 o 
 -19   1   5       52.24       44.99     12.05 o 
 -18   1   5      335.53      522.93     54.85 o 
 -17   1   5        6.10       14.27      6.04 o 
 -16   1   5     1914.21     2094.54     78.87 o 
 -15   1   5      151.05      157.66     23.22 o 
 -14   1   5       11.27       81.52     13.16 o 
 -13   1   5       93.38       89.16     10.24 o 
 -12   1   5     8622.90     8997.08    164.46 o 
 -11   1   5      272.40      276.49     16.94 o 
 -10   1   5     5002.91     6026.67    143.55 o 
  -9   1   5       42.09       52.20      8.19 o 
  -8   1   5    11426.81    12186.52    125.13 o 
  -7   1   5      694.68      696.91     19.78 o 
  -6   1   5     1400.50     1633.73     72.35 o 
  -5   1   5      206.37      195.98      9.76 o 
  -4   1   5    27746.74    30272.83    260.80 o 
  -3   1   5     1158.42     1107.75     38.32 o 
  -2   1   5     1297.78     1208.20     27.95 o 
  -1   1   5      917.81      913.79     27.98 o 
   0   1   5    12122.90    13253.79    104.15 o 
   1   1   5       10.09       11.32      4.93 o 
   2   1   5      350.69      375.86     33.76 o 
   3   1   5       54.52       72.52     10.62 o 
   4   1   5        6.41        9.73      2.52 o 
   5   1   5       47.95       57.70      9.03 o 
   6   1   5     1488.41     1508.80     44.12 o 
   7   1   5        8.97        7.74      3.35 o 
   8   1   5      236.29      229.21     32.78 o 
   9   1   5       62.27       52.62      7.20 o 
  10   1   5      270.61      236.58     34.53 o 
  11   1   5      151.96      123.92     13.72 o 
  12   1   5      502.69      415.15     70.55 o 
  13   1   5       71.90       64.73     11.70 o 
  14   1   5       32.32      114.31     54.31 o 
  15   1   5       39.08       34.62     12.10 o 
  16   1   5       31.29       35.87     10.52 o 
  17   1   5        0.33       -5.99      9.26 o 
  18   1   5      117.31      174.26     26.46 o 
  19   1   5        0.01       26.53     11.52 o 
  20   1   5      141.31      155.93     24.69 o 
  21   1   5        4.30       40.13     13.70 o 
  22   1   5        4.45       25.74     15.20 o 
  23   1   5       47.93       53.15     28.23 o 
 -23   2   5       13.14       11.89     11.49 o 
 -22   2   5       58.63       81.99     24.61 o 
 -21   2   5        3.85        6.44      7.71 o 
 -20   2   5      120.86      105.61     18.90 o 
 -19   2   5       60.30       37.84     11.86 o 
 -18   2   5      167.70      188.01     26.52 o 
 -17   2   5        0.38       16.78      6.29 o 
 -16   2   5      721.74      544.36     52.01 o 
 -15   2   5      109.19      115.39     21.67 o 
 -14   2   5      309.82      302.61     19.30 o 
 -13   2   5        0.39       17.48      5.36 o 
 -12   2   5      585.22      585.26     39.58 o 
 -11   2   5      140.25      144.99     35.95 o 
 -10   2   5     1231.72     1040.34     49.31 o 
  -9   2   5       45.39       67.05     14.02 o 
  -8   2   5       98.56       99.43      9.15 o 
  -7   2   5      220.59      206.52     14.47 o 
  -6   2   5     3254.46     2768.84     40.19 o 
  -5   2   5      601.36      517.72     23.25 o 
  -4   2   5        2.64        4.09      2.55 o 
  -3   2   5      703.61      681.01     16.24 o 
  -2   2   5     5393.92     4931.27     49.09 o 
  -1   2   5        8.01        8.34      3.16 o 
   0   2   5     9667.48     9301.39     81.68 o 
   1   2   5      549.72      477.19     21.56 o 
   2   2   5     9587.84     9517.87    120.48 o 
   3   2   5       13.59       35.40     15.66 o 
   4   2   5      150.28       54.37     27.38 o 
   5   2   5        0.38        8.03      2.40 o 
   6   2   5     7595.10     7357.76     85.36 o 
   7   2   5      375.72      388.07     55.85 o 
   8   2   5      281.67      447.85     46.52 o 
   9   2   5       73.88       50.31      6.47 o 
  10   2   5     3160.50     3065.24    131.39 o 
  11   2   5        0.27        6.63      4.00 o 
  12   2   5     1835.65     1747.87     60.85 o 
  13   2   5      411.65      390.49     30.18 o 
  14   2   5     1890.74     2046.78     71.44 o 
  15   2   5       48.60       50.36     18.51 o 
  16   2   5     2004.59     2112.83     96.17 o 
  17   2   5      136.62      189.98     24.92 o 
  18   2   5      456.75      429.90     63.31 o 
  19   2   5       45.29       63.39     12.75 o 
  20   2   5      417.84      384.65     58.91 o 
  21   2   5        0.05       53.57     29.62 o 
  22   2   5        0.03        7.90      9.95 o 
  23   2   5      131.10      156.76     29.16 o 
 -22   3   5        8.07       59.08     17.13 o 
 -21   3   5        1.36       26.39     13.04 o 
 -20   3   5       29.86       39.18     15.12 o 
 -19   3   5        8.40       30.91     11.53 o 
 -18   3   5        0.08       25.93      7.90 o 
 -17   3   5       17.97       23.55      8.10 o 
 -16   3   5       63.11       11.07      6.85 o 
 -15   3   5       20.34       16.19      6.71 o 
 -14   3   5       27.67       18.49      6.02 o 
 -13   3   5        0.96       14.19     11.49 o 
 -12   3   5      583.38      584.13     89.33 o 
 -11   3   5        6.36       13.19     14.89 o 
 -10   3   5      987.79     1021.34     54.31 o 
  -9   3   5       26.39       25.58      5.61 o 
  -7   3   5       70.23       59.61      8.46 o 
  -6   3   5      183.25      226.07     17.47 o 
  -5   3   5      132.90      144.73      9.42 o 
  -4   3   5       51.61      130.27     11.88 o 
  -3   3   5      915.65      975.56     37.29 o 
  -2   3   5    10227.47    10638.57    214.06 o 
  -1   3   5      196.81      179.58     10.36 o 
   0   3   5      399.73      496.07     24.23 o 
   1   3   5      559.49      510.47     20.54 o 
   2   3   5     3745.85     3580.70     59.90 o 
   3   3   5        0.29        8.68      3.61 o 
   4   3   5      384.44      284.42     16.38 o 
   5   3   5       12.59       11.56      5.37 o 
   6   3   5        3.13       15.36     20.52 o 
   7   3   5       65.24       61.12      7.34 o 
   8   3   5      426.89      299.42     18.43 o 
   9   3   5       24.03       40.75      9.23 o 
  10   3   5      144.12      164.77     14.80 o 
  11   3   5       17.06       10.04      6.23 o 
  12   3   5     1009.64     1041.07     75.10 o 
  13   3   5       12.50        5.62      9.29 o 
  14   3   5       33.18        7.87     15.46 o 
  15   3   5      173.01      174.48     30.24 o 
  16   3   5      789.29      974.43     95.42 o 
  17   3   5       29.36       26.38     11.22 o 
  18   3   5        5.20       29.10     11.13 o 
  19   3   5       95.61       67.20     17.75 o 
  20   3   5      424.53      406.63    129.83 o 
  21   3   5        0.16       21.45     11.33 o 
  22   3   5       92.42      141.61     24.25 o 
 -21   4   5        0.79        8.33     13.73 o 
 -20   4   5       79.47       47.94     13.36 o 
 -19   4   5        0.80       21.67     13.19 o 
 -18   4   5       33.56       33.54     12.03 o 
 -17   4   5        0.33       10.93      6.03 o 
 -16   4   5        3.30        5.03      5.04 o 
 -15   4   5       30.07       32.59      9.98 o 
 -14   4   5       61.52       26.65     12.42 o 
 -13   4   5       31.98       25.50     30.93 o 
 -12   4   5      258.83      226.85     23.53 o 
 -11   4   5      457.44      541.52     21.32 o 
 -10   4   5       96.95      153.13     26.91 o 
  -9   4   5       20.28       16.73      9.33 o 
  -8   4   5     2299.89     2391.74    110.06 o 
  -7   4   5      134.07      147.01     19.69 o 
  -6   4   5      664.56      656.68     48.24 o 
  -5   4   5      260.39      259.61     17.30 o 
  -3   4   5      692.62      596.69     27.80 o 
  -2   4   5     2301.74     2048.19     26.06 o 
  -1   4   5       92.99       86.71      9.69 o 
   0   4   5     3139.94     3417.49     66.50 o 
   1   4   5       11.65       18.59     12.27 o 
   2   4   5     2883.69     2878.20     54.15 o 
   3   4   5        1.29        5.06     10.72 o 
   4   4   5      295.22      338.21     23.69 o 
   5   4   5      538.50      536.17     34.35 o 
   6   4   5       96.75       65.56      9.40 o 
   7   4   5       48.07       55.92      9.35 o 
   8   4   5       65.52       61.38     10.16 o 
   9   4   5       10.07       10.36      7.79 o 
  10   4   5        8.41       18.36      7.31 o 
  11   4   5       71.67       71.55     12.18 o 
  12   4   5        3.01        6.83      7.58 o 
  13   4   5        7.80       13.59     15.74 o 
  14   4   5       10.12       25.33      8.53 o 
  15   4   5        2.59       17.42      5.79 o 
  16   4   5       59.76       72.29     17.43 o 
  17   4   5       75.42       82.20     15.68 o 
  18   4   5       87.45      112.12     20.57 o 
  19   4   5        0.36       34.51     24.07 o 
  20   4   5       90.17       80.83     17.55 o 
 -19   5   5        5.35       41.42     10.50 o 
 -18   5   5        3.71       21.38     10.67 o 
 -17   5   5        7.00       25.53      8.16 o 
 -16   5   5      250.34      248.25     28.14 o 
 -15   5   5       10.35       38.47     11.56 o 
 -14   5   5        8.07       -1.33      6.16 o 
 -13   5   5       12.15       16.94      9.26 o 
 -12   5   5      572.37      567.26     30.24 o 
 -11   5   5        1.24       15.07      7.47 o 
 -10   5   5      806.00      813.23     22.29 o 
  -9   5   5      100.54      153.09     15.29 o 
  -8   5   5     2798.69     2835.98    117.10 o 
  -7   5   5       83.81      102.91     17.28 o 
  -6   5   5      918.92      882.93     36.80 o 
  -5   5   5      484.30      466.51     34.56 o 
  -4   5   5      560.10      606.26     40.24 o 
  -3   5   5      123.27      114.63     19.29 o 
  -2   5   5      375.89      371.44     18.94 o 
  -1   5   5      104.39      109.55     16.89 o 
   0   5   5       32.96       50.83      8.56 o 
   1   5   5       11.16       16.73     11.42 o 
   2   5   5        6.16       11.25      8.33 o 
   3   5   5       36.67       33.52     11.88 o 
   4   5   5     3575.02     3743.72    122.65 o 
   5   5   5      584.51      587.77     31.01 o 
   6   5   5     1344.94     1298.37     41.96 o 
   7   5   5        3.77        4.11     11.11 o 
   8   5   5     3557.93     3187.76     81.31 o 
   9   5   5     1025.96      979.37     30.07 o 
  10   5   5       79.86       51.32     25.84 o 
  11   5   5      111.50      135.19     16.40 o 
  12   5   5      623.26      513.82     23.54 o 
  13   5   5      149.83      172.70     24.07 o 
  14   5   5      574.34      631.08    102.13 o 
  15   5   5      123.60      173.06     16.66 o 
  16   5   5      106.74       90.48     16.03 o 
  17   5   5        0.94       14.49      7.55 o 
  19   5   5        9.97       35.30     11.75 o 
 -17   6   5        6.82       18.25      7.99 o 
 -16   6   5      467.64      583.81     40.81 o 
 -15   6   5      137.72       76.52     28.16 o 
 -14   6   5      468.56      458.23     61.40 o 
 -13   6   5       24.47       16.42     10.72 o 
 -12   6   5       24.70       15.27      6.07 o 
 -11   6   5      411.63      427.49     46.92 o 
 -10   6   5     1793.16     1816.79     72.02 o 
  -9   6   5       73.68       78.53     15.28 o 
  -8   6   5      444.21      442.04     17.05 o 
  -7   6   5       36.56       58.05     14.49 o 
  -6   6   5     2712.80     2871.28    133.92 o 
  -5   6   5       57.17       74.50     16.74 o 
  -4   6   5      128.51      145.89     14.82 o 
  -3   6   5       34.36       54.47     11.73 o 
  -2   6   5     1717.53     1742.02     71.90 o 
  -1   6   5       50.37       47.30     10.02 o 
   0   6   5      305.79      329.58     24.83 o 
   1   6   5       30.60       44.48     10.49 o 
   2   6   5      560.82      591.38     18.72 o 
   3   6   5      107.83      134.35     20.21 o 
   4   6   5      322.02      318.93     16.50 o 
   5   6   5      406.46      488.79     56.54 o 
   6   6   5      893.39      892.55     55.77 o 
   7   6   5       34.99       51.42     14.79 o 
   8   6   5     1424.80     1380.81     87.25 o 
   9   6   5      379.74      410.55     43.43 o 
  10   6   5     1105.11     1216.86     51.35 o 
  11   6   5       45.84       23.99      6.69 o 
  12   6   5      910.09      854.64     97.20 o 
  13   6   5       10.48       36.48      9.47 o 
  14   6   5       24.06       52.86     20.13 o 
  15   6   5        6.63       14.42      7.67 o 
  16   6   5      675.23      651.44     50.16 o 
 -13   7   5       48.34       75.29     19.29 o 
 -12   7   5      224.81      268.30     28.85 o 
 -11   7   5       25.21       28.35      8.22 o 
 -10   7   5        8.29       35.13      9.47 o 
  -9   7   5      151.94      197.03     23.45 o 
  -8   7   5      459.68      437.30     17.85 o 
  -7   7   5        0.83       12.31      7.74 o 
  -6   7   5       55.60       89.94     15.78 o 
  -5   7   5       46.41       59.76     25.84 o 
  -4   7   5      890.89      929.64     60.12 o 
  -3   7   5       48.19       56.64     14.11 o 
  -2   7   5       89.10       79.61     15.56 o 
  -1   7   5       68.11       51.68     12.64 o 
   0   7   5      609.34      698.12     97.97 o 
   1   7   5       26.40       49.22      9.96 o 
   2   7   5      434.46      391.86     39.88 o 
   3   7   5      188.61      164.13     42.97 o 
   4   7   5      287.17      257.75     20.32 o 
   5   7   5        8.29       21.18     10.03 o 
   6   7   5      152.43      126.72     22.14 o 
   7   7   5        4.68       21.34      8.51 o 
   8   7   5        6.83       14.26      7.10 o 
   9   7   5        9.05       36.05     11.31 o 
  10   7   5       46.12       51.40     10.70 o 
  11   7   5       66.54       54.82     11.14 o 
  12   7   5       88.66      176.27     91.41 o 
  -6   8   5        1.79       21.91     12.81 o 
  -5   8   5        5.78       31.16     12.96 o 
  -4   8   5       13.50       15.24      6.40 o 
  -3   8   5       15.24        5.40     10.65 o 
  -2   8   5        2.67       13.12      6.76 o 
  -1   8   5        1.37        7.14      5.59 o 
   0   8   5        6.67       20.30      7.40 o 
   1   8   5       19.38       17.60      9.33 o 
   2   8   5       39.28       35.23     15.43 o 
   3   8   5        0.18        9.82      6.74 o 
   4   8   5       34.66       20.08      7.64 o 
   5   8   5        4.36       10.00      5.52 o 
   6   8   5       13.00       23.01      8.48 o 
 -24   0   6      381.61      381.08    128.98 o 
 -23   0   6        3.54       20.67     11.11 o 
 -22   0   6      802.38      814.45    112.01 o 
 -21   0   6        5.44       10.65      8.18 o 
 -20   0   6        0.05       20.98     14.04 o 
 -19   0   6       40.43       38.72     18.98 o 
 -18   0   6      248.20      290.51     46.44 o 
 -17   0   6        6.82       17.42      7.95 o 
 -16   0   6      580.25      755.09    119.84 o 
 -15   0   6      299.14      283.46     29.08 o 
 -14   0   6      206.31      255.31     39.74 o 
 -13   0   6       45.82       71.35     14.14 o 
 -12   0   6       19.91       24.86      8.79 o 
 -11   0   6        6.95       29.72     15.27 o 
 -10   0   6      115.23       81.59     10.53 o 
  -9   0   6       12.73        6.97      9.26 o 
  -8   0   6     1609.38     1489.39     62.79 o 
  -7   0   6      175.11      200.02     27.62 o 
  -6   0   6     4438.76     3854.30    312.19 o 
  -5   0   6      606.91      592.58     20.19 o 
  -4   0   6      400.65      334.94     13.31 o 
  -3   0   6        4.39        6.49      3.56 o 
  -2   0   6      631.56      798.26     25.28 o 
  -1   0   6        1.94        2.90      5.71 o 
   0   0   6      449.06      512.99     30.24 o 
   1   0   6       23.01       32.07      7.41 o 
   2   0   6        4.23       11.67      6.56 o 
   3   0   6      285.62      309.37     19.53 o 
   4   0   6     6630.54     6262.81     82.47 o 
   5   0   6     6053.75     5638.20     77.57 o 
   6   0   6    11720.96    10892.96    147.50 o 
   7   0   6       72.91       67.95      5.62 o 
   8   0   6      403.73      413.90     38.84 o 
   9   0   6     1745.12     1572.16    159.45 o 
  10   0   6      697.74      827.98     69.75 o 
  11   0   6      629.75      519.74     84.78 o 
  12   0   6     3853.93     3915.51     77.72 o 
  13   0   6      208.01      178.18     24.61 o 
  14   0   6    16994.57    16192.46   4428.20 o 
  15   0   6     2725.53     2760.40    208.28 o 
  16   0   6     8910.08     9569.31    290.97 o 
  17   0   6      194.78      182.36     29.31 o 
  18   0   6     6509.54     6470.41    183.59 o 
  19   0   6      861.00      858.42     87.17 o 
  20   0   6     1789.20     1776.24    217.69 o 
  21   0   6       16.10       24.07     14.50 o 
  22   0   6       16.91       17.90     12.34 o 
  23   0   6       23.99       36.10     19.59 o 
 -24   1   6      662.40      536.24     98.47 o 
 -23   1   6        1.66       24.76     10.23 o 
 -22   1   6      104.82       75.44     19.98 o 
 -21   1   6      123.95      109.93     24.38 o 
 -20   1   6     1678.52     1867.19     58.89 o 
 -19   1   6       32.28       26.15     14.66 o 
 -18   1   6      404.66      302.78     36.59 o 
 -17   1   6      386.68      306.73     53.39 o 
 -16   1   6      652.03      808.59     86.38 o 
 -15   1   6      354.59      393.37     43.07 o 
 -14   1   6     4511.13     4971.23    243.37 o 
 -13   1   6      734.89      712.75     27.99 o 
 -12   1   6      922.59     1324.21    141.93 o 
 -11   1   6     1234.20     1217.61     43.97 o 
 -10   1   6    10460.29    10274.38    239.13 o 
  -9   1   6     1038.89      900.10     40.74 o 
  -8   1   6      356.65      322.10     28.14 o 
  -7   1   6     1407.63     1307.74     45.52 o 
  -6   1   6     4667.48     4270.60    100.97 o 
  -5   1   6       43.91       33.57      5.00 o 
  -4   1   6    21283.70    22083.82    670.04 o 
  -3   1   6     5583.24     5604.82     74.20 o 
  -2   1   6    20617.21    21337.08    484.67 o 
  -1   1   6       57.37       76.75      6.52 o 
   0   1   6    31413.29    34441.61    476.40 o 
   1   1   6     2454.77     2390.98     63.97 o 
   2   1   6    15299.40    15912.05    233.62 o 
   3   1   6      274.95      251.05     13.20 o 
   4   1   6     1048.51      913.01     25.33 o 
   5   1   6      623.53      571.96     32.16 o 
   6   1   6       25.37       22.35      3.38 o 
   7   1   6       46.41       31.72      8.06 o 
   8   1   6       15.47       57.24     13.58 o 
   9   1   6      210.51      233.63     26.15 o 
  10   1   6     2253.40     2287.22     82.99 o 
  11   1   6       88.80       70.70     15.12 o 
  12   1   6      152.96      171.73     20.43 o 
  13   1   6      676.82      727.16     58.13 o 
  14   1   6     2734.47     2711.01     94.97 o 
  15   1   6       27.49       36.50     31.40 o 
  16   1   6       31.53       66.94     13.26 o 
  17   1   6      129.67      131.97     20.98 o 
  18   1   6      302.31      338.46     45.11 o 
  19   1   6        1.17        9.47     10.94 o 
  20   1   6       92.03       97.62     20.09 o 
  21   1   6       88.73      112.14     52.61 o 
  22   1   6       49.43       33.90     35.33 o 
  23   1   6        0.08        7.17     11.26 o 
 -23   2   6       16.31       24.99     11.83 o 
 -22   2   6      135.16      132.17     32.66 o 
 -21   2   6        0.10       36.59     23.84 o 
 -20   2   6      188.49      109.95     16.81 o 
 -19   2   6       74.50       78.43     31.55 o 
 -18   2   6        0.34       30.90     10.76 o 
 -17   2   6       24.33       18.64      8.52 o 
 -16   2   6     1873.95     1793.54    126.07 o 
 -15   2   6      138.62      126.08     25.06 o 
 -14   2   6      277.16      410.52     28.82 o 
 -13   2   6       21.94       35.19      8.44 o 
 -12   2   6     2092.30     2337.82     63.26 o 
 -11   2   6      396.23      364.48     25.74 o 
 -10   2   6      881.42      698.48     38.06 o 
  -9   2   6      273.45      314.95     43.33 o 
  -8   2   6      283.48      308.91     29.43 o 
  -7   2   6      153.73      185.59     20.73 o 
  -6   2   6      153.93      121.04     10.48 o 
  -5   2   6      685.42      655.31     19.07 o 
  -4   2   6     1127.89     1077.80     29.41 o 
  -3   2   6       25.54       21.96      2.78 o 
  -2   2   6      692.45      683.56     14.91 o 
  -1   2   6      390.77      411.71     13.52 o 
   0   2   6     8643.63     8875.51     78.35 o 
   1   2   6      219.12      206.85      9.73 o 
   2   2   6      477.22      512.99     17.70 o 
   3   2   6     1678.00     1606.46     52.93 o 
   4   2   6     2138.11     2186.43     55.72 o 
   5   2   6        7.36       -0.82      4.92 o 
   6   2   6      798.41      998.86     48.90 o 
   7   2   6        0.37       15.85      8.72 o 
   8   2   6     1122.15     1186.02     76.10 o 
   9   2   6       28.83       44.10     13.19 o 
  10   2   6     1812.00     2073.76     68.66 o 
  11   2   6      161.04      157.85     25.77 o 
  12   2   6       44.14       52.90     11.44 o 
  13   2   6        7.06       19.46      7.79 o 
  14   2   6      285.43      298.84     63.87 o 
  15   2   6       50.88       51.68     13.35 o 
  16   2   6      183.88      205.44     26.02 o 
  17   2   6        0.70       28.07     15.16 o 
  18   2   6      115.00      115.15     34.87 o 
  19   2   6       18.60       28.08      9.93 o 
  20   2   6       39.15       47.50     18.01 o 
  21   2   6       38.27       53.79     42.04 o 
  22   2   6      276.06      257.17     39.76 o 
  23   2   6        3.78       18.44     22.22 o 
 -22   3   6        3.74       30.92      8.84 o 
 -21   3   6        1.64       44.28     10.11 o 
 -20   3   6      121.36      119.64     21.62 o 
 -19   3   6       14.60        6.52     10.09 o 
 -18   3   6      302.73      195.68     30.46 o 
 -17   3   6      180.30      175.90     18.07 o 
 -16   3   6     1219.07     1034.87     36.96 o 
 -15   3   6       22.91       34.88      6.55 o 
 -14   3   6      677.78      611.13     81.15 o 
 -13   3   6      281.26      253.96     29.13 o 
 -12   3   6     6039.43     6546.13    393.11 o 
 -11   3   6       82.78      111.18     24.92 o 
 -10   3   6      335.58      230.19     15.74 o 
  -9   3   6      128.63      110.37     11.15 o 
  -8   3   6     4948.50     5228.14    100.59 o 
  -7   3   6      204.54      235.00     17.92 o 
  -6   3   6     1158.57     1044.43     41.29 o 
  -5   3   6     1209.91     1170.58     37.48 o 
  -4   3   6     3636.71     3984.93    125.12 o 
  -3   3   6      334.25      335.64     15.95 o 
  -2   3   6     1351.22     1324.53     69.57 o 
  -1   3   6     1428.36     1492.69     51.49 o 
   0   3   6     6268.11     6702.33     85.45 o 
   1   3   6      109.28      119.08     13.39 o 
   2   3   6      605.39      495.20     22.79 o 
   3   3   6       30.97       22.50      4.18 o 
   4   3   6     2127.54     2158.20     66.96 o 
   5   3   6       83.16       84.54     14.66 o 
   6   3   6      992.57      776.35     38.03 o 
   7   3   6      105.03       91.62     13.41 o 
   8   3   6     1942.44     2118.12     35.71 o 
   9   3   6        0.10       10.46      9.72 o 
  10   3   6     1755.23     1638.58     89.76 o 
  11   3   6      451.17      423.47     23.07 o 
  12   3   6     1106.54     1082.61     58.59 o 
  13   3   6       64.36       95.38     21.29 o 
  14   3   6     1459.83     1222.91     83.07 o 
  15   3   6       30.28       45.30     16.64 o 
  16   3   6      210.83      190.50     41.66 o 
  17   3   6       41.87       30.84     14.01 o 
  18   3   6      235.04      211.20     28.93 o 
  19   3   6        5.12       21.20     10.18 o 
  20   3   6      146.69       92.42     35.91 o 
  21   3   6        0.89        5.91     11.26 o 
  22   3   6       38.15       48.04     32.55 o 
 -21   4   6        3.17       15.43     14.04 o 
 -20   4   6        4.14       14.04     12.50 o 
 -19   4   6        5.84       23.91      8.75 o 
 -18   4   6      144.94      128.11     22.54 o 
 -17   4   6       25.19       14.39      6.08 o 
 -16   4   6       72.63       63.61     12.15 o 
 -15   4   6        2.96       28.98      8.69 o 
 -14   4   6     1818.07     1768.41     38.28 o 
 -13   4   6      407.51      439.53     34.02 o 
 -12   4   6      482.80      467.57     19.30 o 
 -11   4   6        3.65       32.18     10.80 o 
 -10   4   6    11548.21    12070.70    452.12 o 
  -9   4   6     1305.69     1293.34     68.78 o 
  -8   4   6      618.19      659.18     39.52 o 
  -7   4   6      230.49      246.32     12.81 o 
  -6   4   6     6625.29     6985.08    189.82 o 
  -5   4   6      859.49      834.31     68.67 o 
  -4   4   6      219.94      225.11     15.48 o 
  -3   4   6      194.21      164.87     22.45 o 
  -2   4   6      205.32      163.54     14.66 o 
  -1   4   6        0.69        6.44      8.54 o 
   0   4   6     1547.39     1503.53     64.90 o 
   1   4   6       71.67      100.16     10.94 o 
   2   4   6        1.66        8.49      7.25 o 
   3   4   6      141.12      120.76      9.79 o 
   4   4   6      463.01      488.49     30.76 o 
   5   4   6       18.25       36.80     16.12 o 
   6   4   6      813.95      764.06     46.44 o 
   7   4   6       46.04       43.98     18.44 o 
   8   4   6     1831.25     1885.65     87.49 o 
   9   4   6      108.13      101.59     21.52 o 
  10   4   6      298.70      291.22     39.19 o 
  11   4   6       60.78       86.38     14.54 o 
  12   4   6     2709.81     2549.76    102.26 o 
  13   4   6      235.69      201.61     43.66 o 
  14   4   6       98.59      103.30     18.90 o 
  15   4   6        2.09       -0.57      9.41 o 
  16   4   6      433.57      505.29     23.75 o 
  17   4   6       76.18       58.99     14.15 o 
  18   4   6       12.64       22.37     28.31 o 
  19   4   6        7.73       18.16      8.03 o 
  20   4   6       22.55       57.80     11.73 o 
 -19   5   6        6.83        6.31     13.65 o 
 -18   5   6      102.90       85.34     21.75 o 
 -17   5   6        0.07       20.67     12.03 o 
 -16   5   6       39.77       14.56     12.27 o 
 -15   5   6        1.97       16.05     27.77 o 
 -14   5   6      150.80      224.27     24.93 o 
 -13   5   6      139.77      163.25     19.20 o 
 -12   5   6       78.99       84.62     29.08 o 
 -11   5   6       35.11       36.65     11.83 o 
 -10   5   6      577.12      577.71     19.31 o 
  -9   5   6      682.19      783.64     30.01 o 
  -8   5   6     1927.15     1941.04     50.22 o 
  -7   5   6        5.97       23.60      7.36 o 
  -6   5   6     1524.14     1468.61     42.31 o 
  -5   5   6       60.24       51.51     12.88 o 
  -4   5   6      324.83      320.63     17.17 o 
  -3   5   6      132.24      136.01     22.73 o 
  -2   5   6     2271.85     2419.48     70.69 o 
  -1   5   6       31.96       35.85     10.60 o 
   0   5   6      144.59      124.23     20.52 o 
   1   5   6        3.81       18.92      6.43 o 
   2   5   6     1549.07     1612.65     49.40 o 
   3   5   6      386.27      436.27     30.55 o 
   4   5   6     2894.40     2921.28     88.26 o 
   5   5   6      266.21      302.74     20.58 o 
   6   5   6       28.08       24.34     15.43 o 
   7   5   6      518.93      504.17     19.95 o 
   8   5   6     6622.55     6145.64    399.43 o 
   9   5   6      297.84      264.94     22.02 o 
  10   5   6      291.52      294.29     40.65 o 
  11   5   6        1.28       22.18     23.76 o 
  12   5   6      508.20      443.75     29.31 o 
  13   5   6        4.81       17.06      7.90 o 
  14   5   6        2.32       13.68      7.45 o 
  15   5   6        3.97       25.51      8.45 o 
  16   5   6       45.82       87.88     15.99 o 
  17   5   6       15.18       44.11     11.40 o 
  18   5   6      280.52      328.97     57.70 o 
 -17   6   6        8.87       17.43      9.57 o 
 -16   6   6       67.21       63.50     17.05 o 
 -15   6   6        0.52       22.52     17.36 o 
 -14   6   6      134.70       90.12     23.30 o 
 -13   6   6       41.72       31.92      7.41 o 
 -12   6   6       38.28       47.99     11.96 o 
 -11   6   6        0.05        9.26      5.64 o 
 -10   6   6      558.67      543.60     33.67 o 
  -9   6   6      138.98      152.87     20.91 o 
  -8   6   6      190.85      168.34     25.61 o 
  -7   6   6       11.41       22.62      8.12 o 
  -6   6   6      226.89      229.54     13.15 o 
  -5   6   6        9.84       11.22      6.96 o 
  -4   6   6     1226.77     1252.32     28.96 o 
  -3   6   6      126.28      115.31     18.20 o 
  -2   6   6        8.26       29.26     16.59 o 
  -1   6   6        0.41       16.55      5.48 o 
   0   6   6      676.19      649.88     22.71 o 
   1   6   6        6.64       35.82     18.51 o 
   2   6   6      895.62      804.66     48.91 o 
   3   6   6       64.69       60.92     15.90 o 
   4   6   6       15.97       40.71     13.05 o 
   5   6   6      296.41      254.38     16.89 o 
   6   6   6     2725.43     2574.08     86.73 o 
   7   6   6       97.47      126.85     26.29 o 
   8   6   6       57.50       91.06     18.44 o 
   9   6   6       75.55      101.53     14.42 o 
  10   6   6      983.38      902.53     40.75 o 
  11   6   6        1.16       24.15      9.27 o 
  12   6   6        2.46       18.35      7.18 o 
  13   6   6        6.87       20.94      8.38 o 
  14   6   6       11.61       27.58     13.11 o 
  15   6   6       21.63       18.97      7.20 o 
  16   6   6      243.05      256.26     35.79 o 
 -13   7   6       48.81       37.95     16.51 o 
 -12   7   6      127.40      112.47     37.03 o 
 -11   7   6        3.84       18.51      9.72 o 
 -10   7   6        0.27        9.17      6.79 o 
  -9   7   6      127.62      111.98     29.08 o 
  -8   7   6      838.23      843.86     50.84 o 
  -7   7   6        1.42       39.30     10.80 o 
  -6   7   6      457.74      461.79     27.25 o 
  -5   7   6       17.17       30.65     12.11 o 
  -4   7   6     2022.70     1938.15    119.76 o 
  -3   7   6       58.02       93.58     25.84 o 
  -2   7   6      430.41      392.00     34.47 o 
  -1   7   6        1.25       19.63      6.85 o 
   0   7   6      753.98      774.64     52.38 o 
   1   7   6       64.15       84.35     29.85 o 
   2   7   6      289.94      287.71     37.72 o 
   3   7   6      137.79      169.12     32.48 o 
   4   7   6      224.33      286.55     21.68 o 
   5   7   6        0.29       16.21     14.89 o 
   6   7   6      382.05      356.05     61.40 o 
   7   7   6      350.37      356.06     15.22 o 
   8   7   6      181.38      174.52     39.66 o 
   9   7   6        2.91       25.31     16.66 o 
  10   7   6       35.66       46.04     11.12 o 
  11   7   6       15.98       21.67      8.01 o 
  12   7   6       81.06      141.02     14.64 o 
  -6   8   6       34.92       23.30     10.95 o 
  -5   8   6       26.70       57.70     18.21 o 
  -4   8   6      206.45      218.15     34.56 o 
  -3   8   6        0.25       67.27     16.05 o 
  -2   8   6        5.90       14.69      7.15 o 
  -1   8   6       49.49       33.32     18.67 o 
   0   8   6      446.27      373.49     28.92 o 
   1   8   6       20.66       47.49     10.40 o 
   2   8   6        3.09       16.15      7.53 o 
   3   8   6        0.91       22.04      7.11 o 
   4   8   6      380.08      382.53     30.02 o 
   5   8   6       66.84       67.65     12.14 o 
 -24   1   7       47.41       75.44     22.99 o 
 -23   1   7        4.12       41.44     14.57 o 
 -22   1   7      534.56      408.30     75.30 o 
 -21   1   7       58.19       33.68     21.61 o 
 -20   1   7      878.97      906.88    116.47 o 
 -19   1   7       87.81      100.78     40.37 o 
 -18   1   7     1044.12     1071.33     31.78 o 
 -17   1   7      312.79      362.97     29.36 o 
 -16   1   7     1475.32     1522.15     48.31 o 
 -15   1   7      355.94      376.96     28.45 o 
 -14   1   7     3391.07     3542.61    298.84 o 
 -13   1   7      116.98      113.45      9.99 o 
 -12   1   7        0.14       32.21      9.58 o 
 -11   1   7      157.78      188.42     15.26 o 
 -10   1   7     5835.56     5913.10    284.16 o 
  -9   1   7       77.13       66.08      5.04 o 
  -8   1   7     1894.55     2022.04     46.07 o 
  -7   1   7      119.55      118.19      7.45 o 
  -6   1   7      566.75      538.49     19.97 o 
  -5   1   7      203.23      199.31      9.33 o 
  -4   1   7    13450.13    14494.75    238.10 o 
  -3   1   7      156.54      171.00     13.45 o 
  -2   1   7      807.35      832.64     22.45 o 
  -1   1   7      641.03      579.33     11.91 o 
   0   1   7    31085.19    33749.83    645.90 o 
   1   1   7     5446.29     5454.70    110.90 o 
   2   1   7    21892.59    23388.77    339.82 o 
   3   1   7     2604.34     2219.55     50.05 o 
   4   1   7     4264.38     3858.89    121.18 o 
   5   1   7      260.02      211.60     12.62 o 
   6   1   7     2924.91     2496.15    175.03 o 
   7   1   7     3292.70     2621.71     57.24 o 
   8   1   7    10574.55    11335.19    209.21 o 
   9   1   7       20.65       22.33      8.25 o 
  10   1   7      321.32      264.95     33.99 o 
  11   1   7      320.41      308.42     43.16 o 
  12   1   7       59.30       79.35     13.41 o 
  13   1   7       69.13      106.26     17.28 o 
  14   1   7     3794.45     3479.04    118.71 o 
  15   1   7       49.82       46.38     13.90 o 
  16   1   7      283.15      285.41     34.96 o 
  17   1   7        7.30       18.53      8.91 o 
  18   1   7      950.94     1061.23     91.90 o 
  19   1   7       42.24       73.33     16.32 o 
  20   1   7       43.86       39.62     19.05 o 
  21   1   7        1.23       16.46      7.62 o 
  22   1   7       53.84       52.55     22.76 o 
  23   1   7        3.11       38.48     14.35 o 
 -23   2   7        9.69       27.53     20.60 o 
 -22   2   7      224.68      153.00     42.89 o 
 -21   2   7       23.51       37.34     16.09 o 
 -20   2   7        8.81       18.51      9.28 o 
 -19   2   7      331.92      290.19     28.00 o 
 -18   2   7      783.91      760.18     70.32 o 
 -17   2   7       21.54       26.16      9.53 o 
 -16   2   7      331.15      331.41     47.53 o 
 -15   2   7      971.91      926.46     34.68 o 
 -14   2   7     2061.71     1896.97     60.88 o 
 -13   2   7        2.60       12.99      5.17 o 
 -12   2   7     2275.79     2242.96    148.40 o 
 -11   2   7      781.65      792.55     41.89 o 
 -10   2   7     2859.25     2949.47    129.04 o 
  -9   2   7        0.02       11.66      3.71 o 
  -8   2   7      931.61      742.03     29.76 o 
  -7   2   7      377.11      329.10     15.67 o 
  -6   2   7      622.68      510.73     29.67 o 
  -5   2   7      104.12       99.50      4.91 o 
  -4   2   7      520.66      391.50     13.48 o 
  -3   2   7      498.59      411.77     11.11 o 
  -2   2   7     1218.38     1108.13     25.11 o 
  -1   2   7        9.11       13.66      2.98 o 
   0   2   7      810.24      521.93     16.03 o 
   1   2   7       78.71      101.56      4.18 o 
   2   2   7      112.06      109.25      8.19 o 
   3   2   7      237.48      268.81     11.13 o 
   4   2   7      116.54      228.80     10.18 o 
   5   2   7      391.03      376.75     13.42 o 
   6   2   7     1616.85     1708.21     55.09 o 
   7   2   7       92.26      103.77     19.94 o 
   8   2   7        2.32        7.18     13.27 o 
   9   2   7       48.05       40.72     11.42 o 
  10   2   7       87.66       79.41     13.51 o 
  11   2   7      245.62      330.02     34.07 o 
  12   2   7      504.27      430.03     60.70 o 
  13   2   7       13.75       15.89     16.74 o 
  14   2   7        0.60       23.77      8.21 o 
  15   2   7       25.96       75.58     27.00 o 
  16   2   7      675.02      823.69     62.25 o 
  17   2   7        0.46       38.90     14.20 o 
  18   2   7       33.83       69.78     29.47 o 
  19   2   7      110.64      145.90     34.17 o 
  20   2   7      747.52      738.88    100.88 o 
  21   2   7      122.37      142.88     47.46 o 
  22   2   7        1.14       26.73      9.53 o 
 -22   3   7       40.09       36.19     18.59 o 
 -21   3   7        0.19       11.72      8.28 o 
 -20   3   7       31.67       59.86     21.68 o 
 -19   3   7       27.77       32.78     18.42 o 
 -18   3   7      219.98      288.79     59.55 o 
 -17   3   7        8.45       24.10     10.14 o 
 -16   3   7       97.35       90.22     19.57 o 
 -15   3   7        0.94       15.32      7.47 o 
 -14   3   7      292.06      288.62     28.99 o 
 -13   3   7        2.04       13.28     13.19 o 
 -12   3   7      159.34      154.69     54.54 o 
 -11   3   7      130.74      142.65     15.72 o 
 -10   3   7     1376.41     1336.69     68.50 o 
  -9   3   7       72.67       90.13     13.90 o 
  -8   3   7     2099.75     2200.73     59.00 o 
  -7   3   7     1986.56     1895.67     72.18 o 
  -6   3   7     5413.56     5471.95    206.61 o 
  -5   3   7      965.13      933.40     35.43 o 
  -4   3   7        0.31        6.70      3.40 o 
  -3   3   7      484.30      495.24     19.88 o 
  -2   3   7     2017.94     2114.08     64.87 o 
  -1   3   7      387.21      409.60     27.76 o 
   0   3   7     1136.56     1214.55     38.29 o 
   1   3   7       79.85       74.07      6.51 o 
   2   3   7      838.70      863.21     33.86 o 
   3   3   7       43.34       55.26      8.90 o 
   4   3   7       91.22       87.72     22.82 o 
   5   3   7      207.88      219.69     20.75 o 
   6   3   7     8837.32     8812.55    350.76 o 
   7   3   7      535.76      537.63     30.24 o 
   8   3   7      344.41      327.85     32.17 o 
   9   3   7      170.91      155.78     45.90 o 
  10   3   7     5578.43     5527.79    249.11 o 
  11   3   7      181.32      177.36     28.85 o 
  12   3   7      175.07      196.71     28.39 o 
  13   3   7      104.47      161.94     45.90 o 
  14   3   7     2098.13     2196.52    196.25 o 
  15   3   7       13.31       14.03      9.18 o 
  16   3   7        5.50       32.93     13.94 o 
  17   3   7      214.04      321.28     77.91 o 
  18   3   7     1873.24     2023.29    188.76 o 
  19   3   7       66.16      111.75     27.92 o 
  20   3   7       82.03       71.37     19.22 o 
  21   3   7      181.24      156.99     41.62 o 
 -21   4   7        2.00       27.31     15.89 o 
 -20   4   7        4.93       12.81     18.51 o 
 -19   4   7       13.44       23.50     11.96 o 
 -18   4   7       30.47       24.61     15.04 o 
 -17   4   7        8.91       30.06      7.04 o 
 -16   4   7       14.93        8.63      9.64 o 
 -15   4   7        0.41        9.52     10.65 o 
 -14   4   7      181.25      167.44     14.94 o 
 -13   4   7      179.12      167.00     27.08 o 
 -12   4   7       31.59       37.02      9.57 o 
 -11   4   7      448.40      432.38     22.93 o 
 -10   4   7     2719.45     2810.44     82.75 o 
  -9   4   7      753.75      688.69     52.30 o 
  -8   4   7       27.77       13.16      9.33 o 
  -7   4   7      194.43      198.09     17.51 o 
  -6   4   7     1302.66     1231.03     65.45 o 
  -5   4   7       97.46      104.26     11.70 o 
  -4   4   7      194.74      184.41     16.39 o 
  -3   4   7      489.46      410.34     33.54 o 
  -2   4   7       47.49       31.69     10.20 o 
  -1   4   7        3.88        9.93      6.05 o 
   0   4   7       10.42        2.25      2.71 o 
   1   4   7       21.06       19.60      3.35 o 
   2   4   7      118.85      140.08     10.63 o 
   3   4   7       68.64       73.92     11.84 o 
   4   4   7       75.47       62.66     20.37 o 
   5   4   7      146.46      132.26      9.74 o 
   6   4   7      789.41      636.01     46.13 o 
   7   4   7        1.74       11.71      5.79 o 
   8   4   7       88.40       98.77     18.84 o 
   9   4   7       33.40       31.44     19.29 o 
  10   4   7       73.45       61.34     11.74 o 
  11   4   7       27.60       33.66     25.84 o 
  12   4   7       32.70       36.35     14.81 o 
  13   4   7       59.55       68.38     16.23 o 
  14   4   7       34.95       26.32     10.03 o 
  15   4   7       43.58       29.04     22.83 o 
  16   4   7       21.13       36.80     13.81 o 
  17   4   7        0.76       26.18     12.65 o 
  18   4   7       99.81       75.27     14.90 o 
  19   4   7        2.19       31.07     12.34 o 
  20   4   7      183.76      178.96     23.00 o 
 -19   5   7        7.08       31.49     23.76 o 
 -18   5   7       46.69       71.96     16.15 o 
 -17   5   7        1.31       23.99     10.63 o 
 -16   5   7      914.84     1030.97     93.57 o 
 -15   5   7       44.39       49.39     14.35 o 
 -14   5   7       69.08       91.45     17.13 o 
 -13   5   7       20.23       18.80      5.14 o 
 -12   5   7       52.47       55.05     18.44 o 
 -11   5   7        3.76       13.85      8.87 o 
 -10   5   7       28.65       40.26      9.06 o 
  -9   5   7       85.48       79.72     16.32 o 
  -8   5   7        9.15       25.07      5.94 o 
  -7   5   7       20.37       23.89     10.03 o 
  -6   5   7      140.59      122.01     20.65 o 
  -5   5   7       47.55       52.68      9.76 o 
  -4   5   7        1.57       22.80      5.75 o 
  -3   5   7       21.64       28.46      7.36 o 
  -2   5   7     1614.25     1679.09     51.44 o 
  -1   5   7      464.82      433.16     21.02 o 
   0   5   7      155.59      129.19     26.92 o 
   1   5   7       24.08       41.59      9.60 o 
   2   5   7      115.03      114.77     21.96 o 
   3   5   7       73.47       58.63     11.24 o 
   4   5   7     1112.36     1056.86     34.09 o 
   5   5   7      719.99      787.47     44.56 o 
   6   5   7       84.30       89.86     15.85 o 
   7   5   7      497.93      476.33     28.85 o 
   8   5   7     2691.83     2677.29     50.31 o 
   9   5   7      617.20      573.67     46.75 o 
  10   5   7     1122.99     1122.98     32.63 o 
  11   5   7        3.44       14.58      9.26 o 
  12   5   7      162.51      154.05     23.30 o 
  13   5   7        2.85       26.76      9.02 o 
  14   5   7      167.12      144.44     38.80 o 
  15   5   7        7.64        8.17      6.79 o 
  16   5   7        5.12       20.13     10.78 o 
  17   5   7        4.10       12.49     26.30 o 
  18   5   7       74.94      110.85     31.09 o 
 -17   6   7       11.59       60.02     20.21 o 
 -16   6   7       78.17      111.08     22.99 o 
 -15   6   7       33.03       31.28      7.60 o 
 -14   6   7       22.91       28.29      7.33 o 
 -13   6   7        0.89       15.09      7.74 o 
 -12   6   7       52.19       52.88     11.96 o 
 -11   6   7      218.77      256.96     43.66 o 
 -10   6   7        1.34       27.70     41.73 o 
  -9   6   7       35.72       31.61      9.03 o 
  -8   6   7      394.60      389.94     19.83 o 
  -7   6   7      147.19      177.15     18.98 o 
  -6   6   7       39.89       40.68     10.37 o 
  -5   6   7      180.00      194.43     18.72 o 
  -4   6   7      509.55      514.86     16.65 o 
  -3   6   7       39.56       38.79     11.95 o 
  -2   6   7       57.96       38.68      8.27 o 
  -1   6   7      464.38      447.59     27.31 o 
   0   6   7     1980.19     2038.56     81.98 o 
   1   6   7        0.23        6.89      7.27 o 
   2   6   7       61.77      105.40     34.79 o 
   3   6   7      900.16      861.29     20.98 o 
   4   6   7     4363.67     4387.49     74.30 o 
   5   6   7      369.66      363.87     15.63 o 
   6   6   7      453.30      444.74     56.53 o 
   7   6   7      282.12      270.56     31.63 o 
   8   6   7     1002.04      928.29     43.43 o 
   9   6   7       26.51       19.75      7.09 o 
  10   6   7        1.07       20.99     24.99 o 
  11   6   7       65.05       70.54     14.78 o 
  12   6   7       34.92       56.29     13.31 o 
  13   6   7      102.07       80.17     17.43 o 
  14   6   7      418.51      438.56     28.80 o 
  15   6   7       43.27       35.57     18.13 o 
  16   6   7       13.38       19.80      9.42 o 
 -13   7   7        5.88        4.32     16.20 o 
 -12   7   7      109.45       86.71     16.51 o 
 -11   7   7       11.50       43.82     12.81 o 
 -10   7   7      653.15      727.44     54.62 o 
  -9   7   7       58.65       87.63     21.29 o 
  -8   7   7       88.52      119.47     21.31 o 
  -7   7   7       58.81       56.91     16.97 o 
  -6   7   7       70.51       74.10     16.61 o 
  -5   7   7        5.52       35.11      7.19 o 
  -4   7   7        1.96       13.42      3.83 o 
  -3   7   7      220.91      197.50     20.35 o 
  -2   7   7       36.29       38.52      7.91 o 
  -1   7   7       32.85       17.75      6.25 o 
   0   7   7        2.80       17.77      6.45 o 
   1   7   7       35.90       47.54     22.45 o 
   2   7   7      182.99      196.36     20.69 o 
   3   7   7       24.15       43.84     17.74 o 
   4   7   7       42.71       50.89     11.49 o 
   5   7   7        0.11       16.62     14.19 o 
   6   7   7       95.69      117.69     17.59 o 
   7   7   7       19.44       15.14     12.19 o 
   8   7   7        1.75        6.56     13.27 o 
   9   7   7       66.22       42.76     21.99 o 
  10   7   7        1.20        8.36      5.65 o 
  11   7   7       58.61       63.41     11.77 o 
  12   7   7       20.86       46.59     17.43 o 
  -6   8   7       32.03       45.05     16.35 o 
  -5   8   7       57.90       64.80     16.20 o 
  -4   8   7       68.23       46.75     17.74 o 
  -3   8   7       10.50      153.51     21.45 o 
  -2   8   7      304.70      397.27     46.28 o 
  -1   8   7        2.56       34.40     16.66 o 
   0   8   7        4.01        2.48      5.42 o 
   1   8   7       21.35        5.86      7.25 o 
   2   8   7      165.11       81.00     37.18 o 
   3   8   7       24.89       48.85     20.44 o 
   4   8   7        6.28       23.06      6.70 o 
   5   8   7        2.97        5.34      6.08 o 
 -24   0   8       14.36       42.74     20.83 o 
 -23   0   8        4.07       37.18     11.11 o 
 -22   0   8       15.79       23.30     17.28 o 
 -21   0   8       40.39       42.12     11.26 o 
 -20   0   8      485.66      571.15     40.73 o 
 -19   0   8      141.26      171.21     21.09 o 
 -18   0   8      175.97      162.34     32.78 o 
 -17   0   8      631.58      484.71     67.31 o 
 -16   0   8     3519.76     4013.07    136.46 o 
 -15   0   8      296.71      351.92     63.64 o 
 -14   0   8       41.03       55.04     12.54 o 
 -13   0   8      702.74      757.34     39.00 o 
 -12   0   8     6486.67     6821.86    129.13 o 
 -11   0   8       25.46       44.71     14.35 o 
 -10   0   8      179.55      264.44     54.00 o 
  -9   0   8      194.18      216.14     17.52 o 
  -8   0   8     1105.31      824.96     30.28 o 
  -7   0   8      104.99      139.59     16.47 o 
  -6   0   8     1099.54     1059.43     32.69 o 
  -5   0   8       70.15       84.37      6.20 o 
  -4   0   8     8422.72     7705.49    136.15 o 
  -3   0   8       35.18       30.56      6.96 o 
  -2   0   8    16571.96    17652.58    301.31 o 
  -1   0   8    14764.10    15649.72    247.85 o 
   1   0   8     1775.20     1630.97     55.69 o 
   2   0   8    18371.24    18792.77    963.41 o 
   3   0   8     2518.68     2321.95    160.30 o 
   4   0   8      307.54      268.12     42.66 o 
   5   0   8        8.76       21.52      6.59 o 
   6   0   8     1343.39     1358.32     57.46 o 
   7   0   8      400.88      361.11     16.61 o 
   8   0   8     1407.61     1558.86     98.74 o 
   9   0   8       68.78       60.61      9.49 o 
  10   0   8     2773.27     2580.38    302.70 o 
  11   0   8     2423.60     2379.48     73.98 o 
  12   0   8     9305.20     8954.76    503.73 o 
  13   0   8     1094.68      928.95    150.19 o 
  14   0   8     3670.58     3593.52    514.91 o 
  15   0   8      771.53      830.34    116.64 o 
  16   0   8     9804.83    10761.60    243.76 o 
  17   0   8      639.45      608.95     59.55 o 
  18   0   8     1281.54     1427.72    149.19 o 
  19   0   8       23.29       11.57     14.19 o 
  20   0   8      105.42      130.52     30.08 o 
  21   0   8       65.49       39.80     16.82 o 
  22   0   8      329.92      284.65     62.48 o 
  23   0   8      108.30      112.16     30.08 o 
 -24   1   8        6.28       17.67      7.38 o 
 -23   1   8       17.72        8.65      6.04 o 
 -22   1   8      150.55      138.35     68.66 o 
 -21   1   8        2.82       23.32      9.35 o 
 -20   1   8      504.28      473.96     62.88 o 
 -19   1   8      151.33      151.81     25.13 o 
 -18   1   8     1391.68     1630.07    133.59 o 
 -17   1   8      142.10      108.60     18.26 o 
 -16   1   8     1034.50     1146.08     79.98 o 
 -15   1   8      348.71      389.69     51.84 o 
 -14   1   8     1574.31     1638.06     69.02 o 
 -13   1   8       34.19       40.02      7.51 o 
 -12   1   8     1302.41     1379.51     56.48 o 
 -11   1   8      342.76      376.03     29.46 o 
 -10   1   8      366.40      413.58     41.75 o 
  -9   1   8      313.05      318.68     15.02 o 
  -8   1   8      314.77      393.54     18.57 o 
  -7   1   8     1229.36     1110.59     29.26 o 
  -6   1   8      642.05      546.36     35.31 o 
  -5   1   8     1366.96     1323.85     28.08 o 
  -4   1   8    26869.32    30606.52    428.49 o 
  -3   1   8     1601.63     1396.62     28.68 o 
  -2   1   8    83824.48    95720.06    294.45 o 
  -1   1   8    27887.86    29770.45    514.74 o 
   0   1   8    87687.56   109370.91    265.36 o 
   1   1   8      850.86      796.75     56.21 o 
   2   1   8    54857.08    62210.62   1159.89 o 
   3   1   8     7345.11     7117.13     88.51 o 
   4   1   8     4236.00     4376.62    177.12 o 
   5   1   8      228.87      246.98     14.23 o 
   6   1   8    11645.31    12107.55    322.37 o 
   7   1   8     2590.09     3050.83    205.04 o 
   8   1   8      647.13      697.88     40.59 o 
   9   1   8      727.21      728.99     53.83 o 
  10   1   8     2979.70     2786.83    179.35 o 
  11   1   8     1256.14     1174.14     53.23 o 
  12   1   8      661.67      565.19    115.77 o 
  13   1   8        6.86       12.59     13.96 o 
  14   1   8      367.86      406.29     41.61 o 
  15   1   8       18.05       34.65     11.73 o 
  16   1   8        2.32       31.90     14.16 o 
  17   1   8        0.03       36.01     11.70 o 
  18   1   8       96.53      117.75     30.72 o 
  19   1   8        0.02       15.63     15.66 o 
  20   1   8        1.29       18.49     12.89 o 
  21   1   8        8.46       40.35     18.13 o 
  22   1   8       33.98       59.22     15.98 o 
  23   1   8       21.98       39.84     10.84 o 
 -23   2   8       16.37       11.32      8.87 o 
 -22   2   8       16.13       31.66     10.28 o 
 -21   2   8      166.64      170.30     28.39 o 
 -20   2   8     2872.69     2742.80    142.54 o 
 -19   2   8       66.50       75.14     16.07 o 
 -18   2   8      121.45      156.33     23.68 o 
 -17   2   8        7.86       28.69      9.90 o 
 -16   2   8     1808.32     1680.53     72.90 o 
 -15   2   8       10.79       34.66     12.74 o 
 -14   2   8       34.47       85.12     14.14 o 
 -13   2   8        0.06       11.86      5.62 o 
 -12   2   8      360.07      455.75     37.83 o 
 -11   2   8      108.32      140.19     15.24 o 
 -10   2   8     2051.77     2244.97     32.26 o 
  -9   2   8     2097.24     2180.55     62.96 o 
  -8   2   8     2632.64     2468.63     48.72 o 
  -7   2   8        2.26       12.84      3.72 o 
  -6   2   8      142.69      172.10     14.09 o 
  -5   2   8      976.39      915.33     31.88 o 
  -4   2   8       84.37       59.63      3.17 o 
  -3   2   8      237.00      224.95     19.44 o 
  -2   2   8     7755.69     8501.56    166.51 o 
  -1   2   8     1174.42     1251.96     35.28 o 
   0   2   8     1603.74     1672.52     42.78 o 
   1   2   8       87.27       64.76      5.97 o 
   2   2   8     1242.07     1291.70     33.25 o 
   3   2   8        5.76        4.23      2.16 o 
   4   2   8     1884.40     2040.59     96.97 o 
   5   2   8      357.43      324.31     19.91 o 
   6   2   8     1915.41     1792.33     56.19 o 
   7   2   8      169.39      192.27     15.35 o 
   8   2   8     1934.61     2175.94     70.69 o 
   9   2   8       41.37       39.15     18.13 o 
  10   2   8      838.82      960.73    112.24 o 
  11   2   8       49.32       59.36     10.48 o 
  12   2   8      304.49      345.73     34.82 o 
  13   2   8        1.32       27.40     12.07 o 
  14   2   8       97.12      149.36     21.54 o 
  15   2   8       78.97      109.25     26.77 o 
  16   2   8      718.82      748.63     42.14 o 
  17   2   8        1.28       33.52     24.30 o 
  18   2   8      270.60      275.76     78.07 o 
  19   2   8       89.40       88.24     25.30 o 
  20   2   8       31.81       46.87     16.44 o 
  21   2   8       23.84       21.44     14.25 o 
  22   2   8       67.21       49.39     14.60 o 
 -22   3   8       49.10       51.17     48.06 o 
 -21   3   8       10.55       21.54     10.47 o 
 -20   3   8       36.72       21.62     11.51 o 
 -19   3   8        9.28       19.96      7.29 o 
 -18   3   8       86.46       91.42     17.86 o 
 -17   3   8      215.81      176.65     21.86 o 
 -16   3   8      331.40      352.76     19.09 o 
 -15   3   8       52.48       38.38     12.92 o 
 -14   3   8      301.66      299.08     41.86 o 
 -13   3   8      101.82      114.11     19.85 o 
 -12   3   8      455.46      541.14     52.75 o 
 -11   3   8        0.54        5.74      6.22 o 
 -10   3   8       52.81       70.97     14.50 o 
  -9   3   8       14.70       16.79      4.95 o 
  -8   3   8     1554.80     1530.81     89.78 o 
  -7   3   8       84.26       58.69      7.50 o 
  -6   3   8      747.86      785.01     60.19 o 
  -5   3   8      261.00      233.85     17.80 o 
  -4   3   8      138.43      145.52      9.51 o 
  -3   3   8      114.11      116.64      8.69 o 
  -2   3   8      753.82      558.12     22.15 o 
  -1   3   8      271.78      215.75     12.20 o 
   0   3   8       12.69       22.14      5.26 o 
   1   3   8      327.11      333.26     15.81 o 
   2   3   8     5009.32     4728.75     88.01 o 
   3   3   8      290.13      256.91     19.05 o 
   4   3   8     2963.99     2988.42    107.53 o 
   5   3   8      282.51      260.49     16.89 o 
   6   3   8     2151.99     1991.56    139.24 o 
   7   3   8       36.60       52.32      8.67 o 
   8   3   8     2139.62     2263.64     94.12 o 
   9   3   8      713.99      744.02     25.82 o 
  10   3   8     1832.90     1786.82     86.44 o 
  11   3   8      141.68      121.12     20.66 o 
  12   3   8      236.40      209.45     69.81 o 
  13   3   8      756.66      697.23     33.51 o 
  14   3   8     2426.79     2235.71    121.88 o 
  15   3   8      215.55      161.03     21.83 o 
  16   3   8       13.93       13.58     16.66 o 
  17   3   8      364.02      360.21     54.85 o 
  18   3   8      698.55      640.31     79.99 o 
  19   3   8       24.90       28.33     21.37 o 
  20   3   8       90.01       69.08     28.77 o 
  21   3   8      176.04      133.48     39.29 o 
 -21   4   8       45.54       74.67     21.45 o 
 -20   4   8      307.13      326.31     36.41 o 
 -19   4   8       79.70       82.17     14.79 o 
 -18   4   8      389.42      376.55     16.93 o 
 -17   4   8       11.25       18.11      4.73 o 
 -16   4   8     1165.79     1311.66     26.50 o 
 -15   4   8       27.33       40.68     18.21 o 
 -14   4   8      269.16      274.07     33.25 o 
 -13   4   8        2.25        2.39      7.15 o 
 -12   4   8      155.91      173.81     14.39 o 
 -11   4   8      365.77      360.48     38.11 o 
 -10   4   8     1325.54     1364.89     48.29 o 
  -9   4   8       85.35      133.62     23.22 o 
  -8   4   8      214.12      220.34     28.00 o 
  -7   4   8      228.11      235.45     33.32 o 
  -6   4   8     2441.31     2382.50    135.38 o 
  -5   4   8      460.77      453.57     25.03 o 
  -4   4   8     3546.46     3508.01    181.10 o 
  -3   4   8      237.85      207.17     10.34 o 
  -2   4   8      179.42      184.00     11.69 o 
  -1   4   8      229.71      209.09     14.43 o 
   0   4   8     2400.10     2290.73     36.97 o 
   1   4   8        3.72       10.03      5.24 o 
   2   4   8     1775.84     1806.35     30.03 o 
   3   4   8      675.45      689.33     62.48 o 
   4   4   8      720.39      723.35     37.72 o 
   5   4   8      295.34      288.99     27.46 o 
   6   4   8     2621.35     2465.47    113.38 o 
   7   4   8      625.70      622.98     36.02 o 
   8   4   8     1336.02     1327.96     87.81 o 
   9   4   8        2.32        7.53      6.71 o 
  10   4   8       73.71       66.24     25.92 o 
  11   4   8       11.03       12.48      6.07 o 
  12   4   8      465.13      459.86     26.04 o 
  13   4   8       32.47       39.48     13.19 o 
  14   4   8        9.37       41.41     13.18 o 
  15   4   8        7.54       14.97      8.10 o 
  16   4   8       57.14       54.53     39.34 o 
  17   4   8        4.07       15.28      8.57 o 
  18   4   8      103.51       93.89     17.94 o 
  19   4   8       42.10       43.25     20.91 o 
  20   4   8       57.02       88.60     13.78 o 
 -19   5   8      160.44      148.17     58.55 o 
 -18   5   8      288.15      295.79     49.60 o 
 -17   5   8        3.34       26.57      8.52 o 
 -16   5   8       25.30       40.91     13.08 o 
 -15   5   8       50.45       67.19     25.92 o 
 -14   5   8      195.97      221.39     24.30 o 
 -13   5   8       38.88       63.13      9.08 o 
 -12   5   8      458.51      426.48     42.04 o 
 -11   5   8      136.51      130.44     14.64 o 
 -10   5   8       18.88       27.62      6.04 o 
  -9   5   8      173.66      201.31     19.89 o 
  -8   5   8      695.33      684.35     55.85 o 
  -7   5   8      154.72      158.81     34.64 o 
  -6   5   8       21.53       36.96     12.27 o 
  -5   5   8       22.91       36.86      9.89 o 
  -4   5   8       27.86       16.43      7.31 o 
  -3   5   8        6.05        2.96      4.99 o 
  -2   5   8     1110.81     1157.91     73.63 o 
  -1   5   8        0.53       13.92      5.62 o 
   0   5   8       54.20       40.13      8.65 o 
   1   5   8       38.69       48.08      9.38 o 
   2   5   8      728.75      740.25     48.32 o 
   3   5   8        0.14       14.70      9.03 o 
   4   5   8      730.30      595.89     22.22 o 
   5   5   8        0.24       -1.89      9.49 o 
   6   5   8       19.94       23.69      7.47 o 
   7   5   8      203.92      184.88     18.12 o 
   8   5   8      132.40       59.05     50.99 o 
   9   5   8       44.03       54.94     14.76 o 
  10   5   8      410.51      370.10     62.96 o 
  11   5   8       74.45       84.36     16.92 o 
  12   5   8       28.94       27.58     19.13 o 
  13   5   8       70.11       99.43     32.24 o 
  14   5   8      795.15      867.60     57.35 o 
  15   5   8        5.52       22.53      9.72 o 
  16   5   8       74.11       84.34     15.44 o 
  17   5   8       51.43       54.16     12.75 o 
  18   5   8      159.75      117.72     17.16 o 
 -16   6   8        1.18        5.71     11.42 o 
 -15   6   8        3.90       10.03     11.42 o 
 -14   6   8       52.23       32.95      6.47 o 
 -13   6   8       16.59       22.36      7.33 o 
 -12   6   8        6.41       24.07      6.90 o 
 -11   6   8        0.99       15.00      5.67 o 
 -10   6   8        1.65       17.96     11.03 o 
  -9   6   8       19.84       22.51     17.20 o 
  -8   6   8      115.74      100.42     15.09 o 
  -7   6   8      125.59      142.28     11.60 o 
  -6   6   8      163.95      158.63     12.79 o 
  -5   6   8       21.20       25.80      7.90 o 
  -4   6   8      338.71      347.40     22.52 o 
  -3   6   8      577.00      592.87     38.49 o 
  -2   6   8      822.53      688.00     18.03 o 
  -1   6   8       59.01       51.69     17.38 o 
   0   6   8       49.88       49.57     22.37 o 
   1   6   8      232.01      184.20     18.26 o 
   2   6   8      761.70      721.43     20.23 o 
   3   6   8        8.93        8.09      7.25 o 
   4   6   8      110.83      119.39     22.86 o 
   5   6   8       84.88      103.33     31.40 o 
   6   6   8      858.94      839.83     86.09 o 
   7   6   8        4.72       22.93      8.21 o 
   8   6   8      299.32      276.77     24.38 o 
   9   6   8      139.28      148.09     20.37 o 
  10   6   8     1478.66     1507.55     96.74 o 
  11   6   8      290.35      325.69     24.53 o 
  12   6   8        1.69       17.65      7.96 o 
  13   6   8       40.20       49.57     14.78 o 
  14   6   8      667.88      599.91     91.80 o 
  15   6   8       95.21      108.61     20.83 o 
 -13   7   8       33.36       74.52     18.82 o 
 -12   7   8       28.73       15.89     12.34 o 
 -11   7   8       72.65      108.00     30.08 o 
 -10   7   8     1259.93     1427.41     96.27 o 
  -9   7   8      102.44      118.64     39.50 o 
  -8   7   8       51.50       36.72     17.59 o 
  -7   7   8        7.41       16.55      8.41 o 
  -6   7   8      899.55      926.34     21.57 o 
  -5   7   8        0.35       23.16      6.23 o 
  -4   7   8       32.19       27.42     13.65 o 
  -3   7   8       92.28       70.14     17.43 o 
  -2   7   8     1044.70      941.18     60.23 o 
  -1   7   8        3.34       10.91      7.33 o 
   0   7   8      348.12      362.74     28.56 o 
   1   7   8      329.06      336.27     27.67 o 
   2   7   8     1017.46      944.92     60.46 o 
   3   7   8      174.66      177.80     21.75 o 
   4   7   8        3.25        9.65      8.18 o 
   5   7   8       70.27       77.53     14.27 o 
   6   7   8      164.06      127.01     26.54 o 
   7   7   8      104.20      110.12     19.81 o 
   8   7   8        0.08       19.39     11.19 o 
   9   7   8       19.53       21.32     14.73 o 
  10   7   8      255.46      231.24     30.24 o 
  11   7   8       58.00       57.55     18.51 o 
  12   7   8      104.86      136.74     29.93 o 
  -6   8   8       22.26       25.46     10.80 o 
  -5   8   8      119.59      129.60     19.13 o 
  -4   8   8      913.56      916.12    108.92 o 
  -3   8   8        2.58        3.86      9.72 o 
  -2   8   8       24.21       23.45     11.57 o 
  -1   8   8       95.25       64.95     15.27 o 
   0   8   8     1118.87     1141.68    115.56 o 
   1   8   8        0.69       19.59      9.57 o 
   2   8   8       10.04       35.02     11.57 o 
   3   8   8       11.03       19.79      6.04 o 
   4   8   8      219.37      201.61     25.23 o 
   5   8   8       33.82       59.48     30.16 o 
 -24   1   9        4.54        3.14     10.18 o 
 -23   1   9        2.57       20.89     36.18 o 
 -22   1   9       98.74       84.31     31.01 o 
 -21   1   9       13.17       43.42     11.37 o 
 -20   1   9      533.66      488.25     49.29 o 
 -19   1   9      296.49      240.40     18.36 o 
 -18   1   9      409.38      460.41     51.00 o 
 -17   1   9        1.47        9.27      6.55 o 
 -16   1   9     2629.32     3032.42    142.61 o 
 -15   1   9     1475.91     1537.64     75.80 o 
 -14   1   9     1244.73     1111.39     51.96 o 
 -13   1   9        0.44       12.99      4.75 o 
 -12   1   9      356.24      357.54     30.09 o 
 -11   1   9       19.70       26.54      6.23 o 
 -10   1   9      234.99      283.99     15.07 o 
  -9   1   9      126.09      129.42     11.06 o 
  -8   1   9      343.96      362.16     17.17 o 
  -7   1   9      337.38      337.44     11.79 o 
  -6   1   9     2210.13     2205.98     22.32 o 
  -5   1   9        4.84       12.75      1.64 o 
  -4   1   9    15160.83    16102.52    187.88 o 
  -3   1   9    23744.76    24673.67    251.31 o 
  -2   1   9   136009.09   147915.36    315.97 o 
  -1   1   9     3111.09     2940.81     59.22 o 
   0   1   9    42597.81    47398.90    592.69 o 
   1   1   9    17151.12    18379.50    331.48 o 
   2   1   9    43137.84    48379.37   1015.33 o 
   3   1   9      256.06      223.05     16.34 o 
   4   1   9     1473.67     1381.62     58.10 o 
   5   1   9      655.99      764.80     43.84 o 
   6   1   9     6235.06     7424.34    110.93 o 
   7   1   9      692.98      775.86     51.66 o 
   8   1   9      605.62      600.38     46.05 o 
   9   1   9        0.62       21.58      5.86 o 
  10   1   9        3.72       18.42      7.53 o 
  11   1   9       62.48       47.91     21.37 o 
  12   1   9       51.48       68.17     16.98 o 
  13   1   9      194.89      249.49     36.35 o 
  14   1   9     3136.60     3513.70    129.21 o 
  15   1   9      124.89      156.15     17.09 o 
  16   1   9      788.30     1004.17     82.44 o 
  17   1   9        0.13       25.99     14.27 o 
  18   1   9      243.76      251.68     26.41 o 
  19   1   9       70.81      104.64     40.19 o 
  20   1   9      527.60      493.66     64.31 o 
  21   1   9      130.55      164.95     67.27 o 
  22   1   9        7.06       32.78      8.95 o 
  23   1   9       45.06       65.04     15.42 o 
 -23   2   9        4.35       23.69      8.87 o 
 -22   2   9       80.81       59.64     14.40 o 
 -21   2   9       44.69       30.93     16.02 o 
 -20   2   9     2356.55     2441.32    209.10 o 
 -19   2   9      401.25      344.64     27.07 o 
 -18   2   9        2.48       17.24     14.19 o 
 -17   2   9      110.50      144.68     32.54 o 
 -16   2   9     8572.28     9918.48    139.30 o 
 -15   2   9     1213.30     1258.80     40.32 o 
 -14   2   9       29.18       15.13      8.29 o 
 -13   2   9      100.09      114.80     14.68 o 
 -12   2   9     5382.71     5289.24    264.13 o 
 -11   2   9      116.84      109.14     14.40 o 
 -10   2   9      663.97      691.16     56.01 o 
  -9   2   9       90.81       78.54      8.44 o 
  -8   2   9      309.81      201.18     20.85 o 
  -7   2   9        0.15        6.28      2.66 o 
  -6   2   9        8.42        6.08      2.05 o 
  -5   2   9      780.56      693.88     24.23 o 
  -4   2   9     2344.98     2228.84     53.20 o 
  -3   2   9     1739.75     1793.92     68.92 o 
  -2   2   9     5339.96     6280.23     87.55 o 
  -1   2   9      267.45      228.80      7.07 o 
   0   2   9    15181.20    17010.03    192.40 o 
   1   2   9     1594.14     1652.07     42.14 o 
   2   2   9     1527.74     1713.54     45.19 o 
   3   2   9      279.85      273.69     27.93 o 
   4   2   9     5365.46     5132.41    141.05 o 
   5   2   9      546.44      540.01     19.54 o 
   6   2   9       48.93       55.49      9.90 o 
   7   2   9      154.63      136.69     16.35 o 
   8   2   9     2042.39     2019.03     96.38 o 
   9   2   9      338.89      358.55     28.27 o 
  10   2   9     1064.16      901.11    106.07 o 
  11   2   9     1884.74     1803.54     64.41 o 
  12   2   9     2130.11     2055.59    108.31 o 
  13   2   9        1.28       22.16      9.41 o 
  14   2   9     1471.28     1405.80     78.84 o 
  15   2   9      693.92      658.33     40.48 o 
  16   2   9      631.90      667.50     74.88 o 
  17   2   9        8.99       32.07      9.95 o 
  18   2   9       83.39       63.50     24.99 o 
  19   2   9       25.60       36.39     11.05 o 
  20   2   9       82.37      109.88     21.55 o 
  21   2   9       37.38       25.22     11.61 o 
  22   2   9       17.64       41.37     24.15 o 
 -22   3   9        2.41       18.34     10.52 o 
 -21   3   9       14.17       43.67     14.18 o 
 -20   3   9       22.89       26.52     11.19 o 
 -19   3   9       14.12       31.73      9.76 o 
 -18   3   9      184.15      177.22     19.85 o 
 -17   3   9       27.78       32.88     10.33 o 
 -16   3   9       34.75       60.19     28.11 o 
 -15   3   9        2.41        9.12      9.39 o 
 -14   3   9      451.91      508.60     55.08 o 
 -13   3   9      105.80      138.52     19.55 o 
 -12   3   9      402.34      499.81     54.92 o 
 -11   3   9      521.12      557.69     42.01 o 
 -10   3   9     2047.90     2053.64     89.17 o 
  -9   3   9      231.02      242.05     24.61 o 
  -8   3   9     1903.00     1873.13     54.95 o 
  -7   3   9      797.04      775.74     31.83 o 
  -6   3   9     1239.34     1156.23     42.05 o 
  -5   3   9        0.65       14.24      4.25 o 
  -4   3   9     1779.21     1726.49    127.22 o 
  -3   3   9      201.88      210.66      9.43 o 
  -2   3   9      225.76      255.86     11.23 o 
  -1   3   9       25.48       27.53      2.52 o 
   0   3   9      550.79      521.60     19.66 o 
   1   3   9      322.44      312.52     13.00 o 
   2   3   9     1262.67     1210.96     39.57 o 
   3   3   9        4.56        8.80      5.52 o 
   4   3   9      857.13      761.01     35.81 o 
   5   3   9      250.45      248.11     15.75 o 
   6   3   9     1944.20     1768.81     30.54 o 
   7   3   9      402.17      421.90     21.69 o 
   8   3   9     6570.97     7163.86    196.31 o 
   9   3   9     1381.35     1295.79     69.10 o 
  10   3   9     2584.33     2705.32    124.45 o 
  11   3   9      375.38      364.00     25.84 o 
  12   3   9     5425.51     5533.41    203.96 o 
  13   3   9     2059.12     1912.01     84.08 o 
  14   3   9     1321.65     1216.86     55.54 o 
  15   3   9      111.35      126.32     22.33 o 
  16   3   9     1406.77     1436.24    144.48 o 
  17   3   9      491.18      520.70     51.68 o 
  18   3   9       30.26       33.73     18.67 o 
  19   3   9      190.59      230.73     43.15 o 
  20   3   9      472.89      445.69     56.71 o 
  21   3   9        0.32       42.40     23.37 o 
 -21   4   9        0.26       14.50     15.43 o 
 -20   4   9       70.63       34.47     10.32 o 
 -19   4   9        3.05        7.76      9.64 o 
 -18   4   9       67.91       55.95     18.79 o 
 -17   4   9       32.96       47.89      8.20 o 
 -16   4   9        3.08        7.76      8.79 o 
 -15   4   9        5.16        5.21      4.89 o 
 -14   4   9      141.08      152.37     15.74 o 
 -13   4   9      335.05      485.30     95.11 o 
 -12   4   9     2169.44     2152.96     41.50 o 
 -11   4   9      146.15      145.95     17.21 o 
 -10   4   9      689.57      739.95     70.89 o 
  -9   4   9     1581.50     1580.43     75.43 o 
  -8   4   9     2723.16     2639.63     98.73 o 
  -7   4   9      311.32      320.00     21.57 o 
  -6   4   9       17.15       19.99      9.57 o 
  -5   4   9      636.54      610.50     30.41 o 
  -4   4   9        7.05       14.76      3.59 o 
  -3   4   9       41.83       48.90      6.25 o 
  -2   4   9       50.44       48.92      9.28 o 
  -1   4   9        0.06        4.82      2.76 o 
   0   4   9      119.15       98.84      8.33 o 
   1   4   9        0.93        6.58      4.45 o 
   2   4   9      123.21      126.04     12.47 o 
   3   4   9       84.38       98.90     15.89 o 
   4   4   9      105.47       88.26     13.02 o 
   5   4   9        5.58       -1.27      6.02 o 
   6   4   9      122.72      148.40     19.93 o 
   7   4   9      159.75      144.07     15.82 o 
   8   4   9      688.71      612.88     40.74 o 
   9   4   9        2.51        5.45      3.71 o 
  10   4   9       27.22       18.62     12.65 o 
  11   4   9       80.62       49.24      9.91 o 
  12   4   9      436.21      392.37     63.10 o 
  13   4   9       13.52       19.90     23.07 o 
  14   4   9      495.65      440.97     22.45 o 
  15   4   9      121.64      121.73     21.14 o 
  16   4   9      214.72      213.58     19.59 o 
  17   4   9       30.47       32.99      8.22 o 
  18   4   9      193.77      117.59     22.30 o 
  19   4   9        8.88       34.80     13.69 o 
  20   4   9       23.08       35.75     12.27 o 
 -18   5   9      421.70      528.26     56.47 o 
 -17   5   9       67.61       67.96     12.78 o 
 -16   5   9       44.84       80.89     16.18 o 
 -15   5   9        0.08        0.37      5.37 o 
 -14   5   9      231.40      237.18     22.89 o 
 -13   5   9       11.14        6.58      4.63 o 
 -12   5   9        4.37       19.96      7.90 o 
 -11   5   9       66.67       69.23     14.93 o 
 -10   5   9      460.86      469.56     14.84 o 
  -9   5   9        5.41        6.64      4.94 o 
  -8   5   9      320.70      338.89     25.25 o 
  -7   5   9      381.23      377.55     54.38 o 
  -6   5   9     2042.45     1910.82     63.12 o 
  -5   5   9      243.52      273.57     25.04 o 
  -4   5   9       82.72       79.16     12.82 o 
  -3   5   9      132.91       94.29     19.13 o 
  -2   5   9      267.13      260.54     15.13 o 
  -1   5   9        1.88        4.73      4.25 o 
   0   5   9     2148.47     2042.14     60.68 o 
   1   5   9      642.12      560.87     76.99 o 
   2   5   9       26.45       18.07      8.09 o 
   3   5   9      191.03      163.68     16.80 o 
   4   5   9     5112.32     5302.71    161.93 o 
   5   5   9     1435.53     1426.89     94.42 o 
   6   5   9       35.81       27.60      8.64 o 
   7   5   9       15.98       23.80     12.03 o 
   8   5   9     1255.18     1220.67     51.54 o 
   9   5   9      199.18      162.82     17.20 o 
  10   5   9        5.09        0.46     10.34 o 
  11   5   9       20.46       23.74     12.73 o 
  12   5   9      306.81      279.78     20.31 o 
  13   5   9       24.47       33.82     18.05 o 
  14   5   9        1.62       17.42     11.26 o 
  15   5   9       50.00       48.05     25.46 o 
  16   5   9      289.11      269.00     22.83 o 
  17   5   9       32.84       49.60     14.16 o 
  18   5   9        0.64       36.20     11.63 o 
 -16   6   9      309.81      414.55     50.45 o 
 -15   6   9        0.09       10.03     11.11 o 
 -14   6   9       57.26       79.15     26.54 o 
 -13   6   9       92.59       91.80     21.14 o 
 -12   6   9      443.30      527.14     19.75 o 
 -11   6   9       88.14      127.76     22.06 o 
 -10   6   9      141.17      177.19     14.58 o 
  -9   6   9        0.34       23.35      5.81 o 
  -8   6   9      411.61      398.95     15.04 o 
  -7   6   9       68.10       90.04     17.88 o 
  -6   6   9       82.87       92.85     18.21 o 
  -5   6   9      362.15      368.02     32.50 o 
  -4   6   9     1488.43     1428.91     48.60 o 
  -3   6   9        7.22        6.71      4.83 o 
  -2   6   9     1406.40     1539.54     33.23 o 
  -1   6   9     1416.16     1454.95     31.58 o 
   0   6   9     1183.26     1070.89     59.40 o 
   1   6   9       78.32      107.82     26.30 o 
   2   6   9       17.21       40.66     12.32 o 
   3   6   9       89.44       87.94     16.06 o 
   4   6   9      648.19      588.77     18.11 o 
   5   6   9        2.08       17.60     18.98 o 
   6   6   9      471.29      503.26     32.17 o 
   7   6   9      137.36      171.40     20.71 o 
   8   6   9     1908.95     1818.36     42.89 o 
   9   6   9       38.32       33.69      9.97 o 
  10   6   9      182.32      172.88     19.83 o 
  11   6   9        1.02       15.47     11.11 o 
  12   6   9       35.44       37.58     14.37 o 
  13   6   9        9.88       33.14     13.11 o 
  14   6   9       34.52       22.49     14.97 o 
  15   6   9        0.06        7.44     14.50 o 
 -12   7   9       12.47       25.92     12.81 o 
 -11   7   9       13.90       35.79     13.27 o 
 -10   7   9      212.28      162.30     62.02 o 
  -9   7   9       74.42       98.43     24.53 o 
  -8   7   9       38.94       74.21     19.75 o 
  -7   7   9      168.26      207.66     31.01 o 
  -6   7   9       12.95        6.02      9.26 o 
  -5   7   9       48.82       66.50     12.81 o 
  -4   7   9      278.95      234.59     37.80 o 
  -3   7   9      531.91      513.94     47.75 o 
  -2   7   9      391.19      338.02     46.72 o 
  -1   7   9        3.59        3.00      5.00 o 
   0   7   9       82.81       64.53     12.64 o 
   1   7   9       83.81       72.56     15.56 o 
   2   7   9      337.08      337.45     23.91 o 
   3   7   9        4.33       17.16      8.34 o 
   4   7   9       20.48       19.94     11.26 o 
   5   7   9       15.42       14.13      5.89 o 
   6   7   9       29.70       18.65      6.21 o 
   7   7   9        1.75       13.41      6.52 o 
   8   7   9       56.22       41.18     10.67 o 
   9   7   9       13.48       19.81     16.35 o 
  10   7   9       14.55       15.03      6.08 o 
  11   7   9       30.79       27.20      7.63 o 
  -5   8   9        1.39       17.43     14.97 o 
  -4   8   9       62.06       65.72     16.66 o 
  -3   8   9       10.91       37.95     13.58 o 
  -2   8   9       49.30       90.87     14.97 o 
  -1   8   9        1.01       15.89     10.34 o 
   0   8   9      168.33      118.80     27.00 o 
   1   8   9       40.47       48.60     14.66 o 
   2   8   9      100.45      128.05     18.82 o 
   3   8   9       31.96       17.74     10.18 o 
   4   8   9      262.72      351.30     41.66 o 
 -24   0  10      717.96      690.56    181.13 o 
 -23   0  10       40.63       41.35     20.21 o 
 -22   0  10      182.16      179.58     41.81 o 
 -21   0  10       66.30       43.82     14.35 o 
 -20   0  10      110.53      106.23     21.94 o 
 -19   0  10       33.31       47.38     16.09 o 
 -18   0  10      656.23      724.93     72.30 o 
 -17   0  10      889.98     1026.06    179.97 o 
 -16   0  10      311.02      330.33     40.34 o 
 -15   0  10        0.73       19.26     13.58 o 
 -14   0  10        0.29       45.53     16.05 o 
 -13   0  10       21.12       21.21     14.12 o 
 -12   0  10      344.73      538.91     60.86 o 
 -11   0  10      173.52      240.16     23.07 o 
 -10   0  10     5778.02     6198.66    145.03 o 
  -9   0  10     6502.26     7058.38    171.39 o 
  -8   0  10    18427.82    21845.89    665.89 o 
  -7   0  10     1425.84     1627.95    157.52 o 
  -6   0  10     5780.56     6521.55    282.18 o 
  -5   0  10      980.01      966.68     59.86 o 
  -4   0  10     2104.38     1869.36    135.69 o 
  -3   0  10      253.48      206.47     10.62 o 
  -2   0  10     1430.43     1249.37     56.00 o 
  -1   0  10     5005.97     5466.81     96.89 o 
   0   0  10    12211.02    14886.16    260.27 o 
   1   0  10       41.09       45.19     12.34 o 
   2   0  10     7492.30     7334.97     95.27 o 
   3   0  10       12.44       11.99      8.64 o 
   4   0  10     3289.19     3436.66     54.21 o 
   5   0  10      772.24      708.84    115.25 o 
   6   0  10      182.24      209.45     15.49 o 
   7   0  10      104.64      152.74     22.83 o 
   8   0  10     6830.87     8116.59    177.27 o 
   9   0  10      173.55      205.50     30.24 o 
  10   0  10      395.52      340.93     44.05 o 
  11   0  10      150.42      156.12     35.72 o 
  12   0  10      240.53      232.33     44.05 o 
  13   0  10        1.78       13.69      5.23 o 
  14   0  10       65.63      115.87     31.32 o 
  15   0  10     1314.08     1424.48    177.58 o 
  16   0  10       51.84       36.56     22.06 o 
  17   0  10        2.71       12.65      8.79 o 
  18   0  10        2.38       20.83     11.42 o 
  19   0  10      195.60      208.28     47.36 o 
  20   0  10       44.05       90.10     26.07 o 
  21   0  10       53.01       15.89     18.21 o 
  22   0  10       12.88       19.29     18.98 o 
  23   0  10       31.25       30.08     16.66 o 
 -24   1  10       76.44        1.70     10.18 o 
 -23   1  10       44.89       43.71     13.56 o 
 -22   1  10        1.95       10.21      9.16 o 
 -21   1  10       22.62       28.53      9.46 o 
 -20   1  10       23.90       34.64     14.53 o 
 -19   1  10       24.65       23.35      9.70 o 
 -18   1  10       90.05      133.20     14.17 o 
 -17   1  10       78.90      105.30     14.64 o 
 -16   1  10      190.53      187.04     19.13 o 
 -15   1  10        4.87       40.21     15.65 o 
 -14   1  10      613.31      663.60     48.89 o 
 -13   1  10        8.50       13.77      6.64 o 
 -12   1  10       18.98       45.25      7.73 o 
 -11   1  10      325.73      331.79     26.11 o 
 -10   1  10     3293.37     2824.75    102.32 o 
  -9   1  10       33.38       68.47      5.63 o 
  -8   1  10        1.34       32.53      5.90 o 
  -7   1  10     1585.54     1430.48     54.74 o 
  -6   1  10     2244.46     1943.77     53.79 o 
  -5   1  10     1107.38     1109.53     27.35 o 
  -4   1  10     4739.96     5410.96     61.27 o 
  -3   1  10       11.64        4.85      1.93 o 
  -2   1  10       10.40        6.22      3.62 o 
  -1   1  10      412.18      423.59     12.37 o 
   0   1  10     6110.45     7005.48     62.52 o 
   1   1  10      749.64      784.94     17.47 o 
   2   1  10     1102.48      960.38     40.36 o 
   3   1  10      465.35      446.80     13.97 o 
   4   1  10     1110.39     1490.96     50.37 o 
   5   1  10      612.59      824.14     37.90 o 
   6   1  10      186.10      413.03     56.63 o 
   7   1  10      102.60      115.96     26.38 o 
   8   1  10        6.54       32.21      5.62 o 
   9   1  10       23.80       45.93      6.79 o 
  10   1  10     1701.36     1900.40     42.40 o 
  11   1  10     1330.76     1347.47     57.78 o 
  12   1  10     1858.37     1857.37    102.76 o 
  13   1  10      468.53      430.00     34.47 o 
  14   1  10       61.65       90.94     19.32 o 
  15   1  10      824.98      879.71     85.40 o 
  16   1  10      709.70      800.88     89.25 o 
  17   1  10      139.15      172.03     19.18 o 
  18   1  10        3.36       10.83     13.42 o 
  19   1  10       76.36       84.08     31.86 o 
  20   1  10       14.79       46.55     11.34 o 
  21   1  10        6.92       41.35     24.07 o 
  22   1  10       20.20       50.18     32.55 o 
 -23   2  10        0.09       17.57      7.34 o 
 -22   2  10        5.40       35.89     11.39 o 
 -21   2  10       20.44       22.70      9.42 o 
 -20   2  10     1818.10     1563.03     93.60 o 
 -19   2  10       46.32       17.73     16.15 o 
 -18   2  10      359.33      461.87     46.35 o 
 -17   2  10      708.42      756.55     31.30 o 
 -16   2  10     5529.66     5654.29    239.79 o 
 -15   2  10      544.86      598.55     46.37 o 
 -14   2  10      308.04      291.62     29.64 o 
 -13   2  10       85.94      128.60     19.29 o 
 -12   2  10      926.72     1109.59    139.93 o 
 -11   2  10      319.29      375.66     19.06 o 
 -10   2  10      221.41      193.86     12.72 o 
  -9   2  10      528.27      534.20     21.37 o 
  -8   2  10      589.82      481.89     19.16 o 
  -7   2  10      248.39      227.76     18.85 o 
  -6   2  10       16.23       10.17      4.03 o 
  -5   2  10       22.13       19.83      5.39 o 
  -4   2  10        6.12       16.84      3.48 o 
  -3   2  10       15.11       14.50      2.59 o 
  -2   2  10      474.84      441.97     15.57 o 
  -1   2  10      276.83      238.40     12.06 o 
   0   2  10     1082.82      946.47     25.64 o 
   1   2  10     1337.56     1364.89     35.21 o 
   2   2  10    13161.79    14519.19    201.44 o 
   3   2  10     2138.09     2226.86     85.28 o 
   4   2  10      805.79      823.89     28.70 o 
   5   2  10      887.60      800.66     40.35 o 
   6   2  10     1452.26     1484.46     95.47 o 
   7   2  10      527.83      448.53     59.78 o 
   8   2  10       70.19      117.79     16.66 o 
   9   2  10      232.19      276.26     22.28 o 
  10   2  10        0.64       29.23      9.58 o 
  11   2  10       37.63       51.51     13.34 o 
  12   2  10       24.06       63.87     16.58 o 
  13   2  10      129.08      130.73     37.34 o 
  14   2  10      473.57      533.86     53.74 o 
  15   2  10        2.30       17.62     12.15 o 
  16   2  10       57.43       77.10     19.20 o 
  17   2  10       34.49       27.68      9.80 o 
  18   2  10      129.98      141.22     35.25 o 
  19   2  10        0.04       30.87     10.35 o 
  20   2  10      152.98      174.57     74.44 o 
  21   2  10        0.05       29.96     10.18 o 
  22   2  10       15.24       24.97     10.07 o 
 -22   3  10      103.87      121.77     17.58 o 
 -21   3  10       13.24        8.70     12.81 o 
 -20   3  10        1.17        8.85      7.78 o 
 -19   3  10        0.86       19.07      6.45 o 
 -18   3  10       15.65       16.41     10.43 o 
 -17   3  10       59.11       56.39     20.31 o 
 -16   3  10      101.50      116.52     22.59 o 
 -15   3  10       29.62       52.15     11.10 o 
 -14   3  10     1012.12      994.61     66.57 o 
 -13   3  10       19.80       40.21     20.37 o 
 -12   3  10     1614.92     1617.42    143.64 o 
 -11   3  10      362.20      381.41     57.86 o 
 -10   3  10     1866.84     1817.90     63.18 o 
  -9   3  10       34.28       36.14      6.20 o 
  -8   3  10     4338.08     4296.66    117.87 o 
  -7   3  10      966.30      963.91     40.96 o 
  -6   3  10        8.34        7.57      4.54 o 
  -5   3  10      159.23      155.10     11.40 o 
  -4   3  10     3274.86     3091.23     52.95 o 
  -3   3  10      879.19      854.27     40.13 o 
  -2   3  10       28.22       11.05      7.51 o 
  -1   3  10       58.90       35.13      3.04 o 
   0   3  10      933.45      762.50     26.83 o 
   1   3  10       12.22       17.84      3.05 o 
   2   3  10       15.24       11.90      4.06 o 
   3   3  10       30.46       22.72      5.10 o 
   4   3  10      776.94      672.63     27.94 o 
   5   3  10       34.31       60.58      7.33 o 
   6   3  10       13.46       23.99      6.60 o 
   7   3  10       44.72       15.44      7.78 o 
   8   3  10      569.50      460.31     30.67 o 
   9   3  10      197.16      161.62     21.60 o 
  10   3  10        1.81       10.60      7.00 o 
  11   3  10      119.16      130.16     22.45 o 
  12   3  10      724.62      790.00     62.25 o 
  13   3  10      148.41      160.40     15.10 o 
  14   3  10        1.58       34.17     12.81 o 
  15   3  10       68.37      102.10     21.17 o 
  16   3  10      349.73      381.22     28.39 o 
  17   3  10        6.20       25.52      9.34 o 
  18   3  10       79.98       83.46     19.33 o 
  19   3  10       44.27       27.83     17.23 o 
  20   3  10      176.26      135.31     32.23 o 
  21   3  10       12.62       28.11      9.16 o 
 -21   4  10      172.91      201.34     31.01 o 
 -20   4  10      296.55      313.18     37.80 o 
 -19   4  10        3.06        3.28      5.71 o 
 -18   4  10      316.33      296.83     15.17 o 
 -17   4  10       82.26       69.78     12.14 o 
 -16   4  10      156.88      147.60     21.75 o 
 -15   4  10        8.35       18.44      7.41 o 
 -14   4  10      956.52      982.87     58.32 o 
 -13   4  10      637.50      675.15     61.40 o 
 -12   4  10     2027.56     2079.86     72.13 o 
 -11   4  10      248.09      262.33     20.73 o 
 -10   4  10     4067.49     4021.33    154.82 o 
  -9   4  10     2176.07     2345.87     70.97 o 
  -8   4  10     4172.18     3950.71    295.06 o 
  -7   4  10      106.78      105.50     15.84 o 
  -6   4  10     4447.80     4656.32    209.02 o 
  -5   4  10     1232.85     1262.67     52.92 o 
  -4   4  10      499.61      500.63     36.11 o 
  -3   4  10       84.99       83.86      9.58 o 
  -2   4  10     1735.25     1755.00     40.89 o 
  -1   4  10      396.51      379.26     23.70 o 
   0   4  10      234.19      237.70     15.24 o 
   1   4  10       30.72       29.91      5.45 o 
   2   4  10     1019.08     1025.39     48.16 o 
   3   4  10      373.99      324.60     13.50 o 
   4   4  10     1225.05     1271.84     44.29 o 
   5   4  10       13.53       20.77      6.50 o 
   6   4  10      780.65      691.94     59.13 o 
   7   4  10       23.46       17.55      6.40 o 
   8   4  10      823.18      855.06     60.13 o 
   9   4  10       26.22       20.61      5.95 o 
  10   4  10     1480.94     1533.94     67.42 o 
  11   4  10      263.17      242.39     17.70 o 
  12   4  10     1226.95     1222.07     39.42 o 
  13   4  10       31.64       45.06     12.42 o 
  14   4  10     1192.03     1164.96     27.82 o 
  15   4  10      627.34      682.48     68.27 o 
  16   4  10     1005.46      883.40     59.25 o 
  17   4  10        2.26       27.38     10.79 o 
  18   4  10      446.43      417.21     92.88 o 
  19   4  10      120.64      121.86     24.35 o 
  20   4  10       68.66       39.58     11.08 o 
 -19   5  10      319.93      348.68     43.04 o 
 -18   5  10      586.57      664.34     62.95 o 
 -17   5  10       55.41       43.97     22.68 o 
 -16   5  10       11.66       19.27     18.05 o 
 -15   5  10      309.67      384.89     71.59 o 
 -14   5  10      952.22      951.31     58.70 o 
 -13   5  10       87.83      124.65     16.79 o 
 -12   5  10        4.76        0.98     12.50 o 
 -11   5  10       25.19       55.72     15.87 o 
 -10   5  10      913.63      930.37    101.64 o 
  -9   5  10       99.84       96.68     20.37 o 
  -8   5  10      689.43      677.38     16.65 o 
  -7   5  10       75.12       94.62     16.41 o 
  -6   5  10     1727.52     1814.18     37.78 o 
  -5   5  10       36.94       33.31      8.46 o 
  -4   5  10     3324.71     3304.24    200.87 o 
  -3   5  10      953.69      995.53     40.11 o 
  -2   5  10     2673.85     2714.87     78.53 o 
  -1   5  10       19.70       38.10      9.97 o 
   0   5  10     3442.37     3472.09     98.91 o 
   1   5  10     1580.71     1602.99    103.91 o 
   2   5  10     2586.63     2503.56    154.74 o 
   3   5  10      208.39      214.83     24.65 o 
   4   5  10     2169.19     2033.50     66.47 o 
   5   5  10      967.82      946.32     44.43 o 
   6   5  10     1071.78      965.42     37.80 o 
   7   5  10      115.37      143.70     26.23 o 
   8   5  10     1187.51     1195.76     51.82 o 
   9   5  10      438.31      381.10     50.60 o 
  10   5  10      204.37      225.10     44.43 o 
  11   5  10       71.74       84.80     20.60 o 
  12   5  10      603.59      619.90     22.83 o 
  13   5  10      171.26      185.92     17.40 o 
  14   5  10       42.02       30.52      8.66 o 
  15   5  10      140.00      181.79     44.97 o 
  16   5  10      248.02      264.28     21.38 o 
  17   5  10        1.67       33.34     11.30 o 
  18   5  10        0.06       13.88      9.72 o 
 -16   6  10        0.06       36.26     13.11 o 
 -15   6  10        2.08       18.67     11.57 o 
 -14   6  10       48.97       40.42     12.96 o 
 -13   6  10       65.25       62.95     21.45 o 
 -12   6  10        7.15        4.94      7.10 o 
 -11   6  10        1.98       28.54     12.50 o 
 -10   6  10      147.88      156.48     18.41 o 
  -9   6  10       89.28      110.91     18.90 o 
  -8   6  10      176.24      164.57     36.26 o 
  -7   6  10        9.68       35.55      8.93 o 
  -6   6  10      164.01      128.92     20.90 o 
  -5   6  10       86.71       76.21     15.22 o 
  -4   6  10      216.00      201.18     17.89 o 
  -3   6  10      229.81      225.12     27.54 o 
  -1   6  10      131.96      126.84     14.09 o 
   0   6  10       77.34       97.24     16.75 o 
   1   6  10      685.63      663.83     46.52 o 
   2   6  10      816.40      752.50     23.68 o 
   3   6  10        7.52       19.30      7.00 o 
   4   6  10       21.02       28.38     12.27 o 
   5   6  10      358.24      387.95     15.16 o 
   6   6  10     1063.32     1035.27     24.07 o 
   7   6  10       14.83        6.30     18.98 o 
   8   6  10       59.34       93.75     37.49 o 
   9   6  10        3.84        6.62     10.41 o 
  10   6  10      801.65      726.20     48.41 o 
  11   6  10        0.06       15.92      9.49 o 
  12   6  10      119.89      101.77     28.85 o 
  13   6  10        0.47       20.19      7.68 o 
  14   6  10       56.01       37.37     37.34 o 
  15   6  10       28.02       36.11     16.59 o 
 -12   7  10        4.90       19.29     11.11 o 
 -11   7  10       73.28       83.00     46.13 o 
 -10   7  10       90.41       61.71     20.52 o 
  -9   7  10       25.11        4.63     17.13 o 
  -8   7  10        1.69       12.50     14.04 o 
  -7   7  10       34.66       53.38     20.67 o 
  -6   7  10      253.09      262.43     38.26 o 
  -5   7  10      294.16      252.10     64.80 o 
  -4   7  10      106.90      110.62     25.92 o 
  -3   7  10       36.93       31.98      7.25 o 
  -2   7  10       38.25       42.95      9.15 o 
  -1   7  10       45.79       49.95     13.31 o 
   0   7  10      120.58      103.48     29.85 o 
   1   7  10        2.65       15.67     12.11 o 
   2   7  10       78.78       53.87     13.65 o 
   3   7  10        8.74       13.13      5.58 o 
   4   7  10      271.56      240.42     29.66 o 
   5   7  10       26.33       13.42      8.95 o 
   6   7  10      120.60       79.14     18.76 o 
   7   7  10       13.70       15.40     17.67 o 
   8   7  10      220.93      246.28     41.04 o 
   9   7  10       58.14       37.03     12.65 o 
  10   7  10        3.83       12.01     10.03 o 
  11   7  10        0.79       24.35     12.34 o 
  -5   8  10      242.80      229.11     30.08 o 
  -4   8  10       32.09       18.05      9.87 o 
  -3   8  10       57.23       48.44     18.98 o 
  -2   8  10       23.87       15.43      8.64 o 
  -1   8  10       72.92       87.79     14.19 o 
   0   8  10        8.76       12.50     16.05 o 
   1   8  10       44.75       28.39     11.88 o 
   2   8  10       34.53       37.80     17.43 o 
   3   8  10      109.12       99.67     16.82 o 
 -24   1  11        0.02       -7.93      9.47 o 
 -23   1  11       12.23       21.97      7.39 o 
 -22   1  11       63.72       29.79     19.45 o 
 -21   1  11      127.14      106.13     19.14 o 
 -20   1  11        7.98       15.78     12.75 o 
 -19   1  11      159.18      187.23     26.23 o 
 -18   1  11      321.31      302.78     34.86 o 
 -17   1  11        4.97       25.10      7.70 o 
 -16   1  11        8.69       12.12      8.55 o 
 -15   1  11      454.39      548.38     42.64 o 
 -14   1  11      806.51      894.67     50.06 o 
 -13   1  11       86.14       95.98     14.25 o 
 -12   1  11     1145.63     1097.57     41.76 o 
 -11   1  11       10.75       23.69      6.08 o 
 -10   1  11      258.65      302.89     15.33 o 
  -9   1  11      326.17      370.83     18.92 o 
  -8   1  11      982.63      886.82     51.11 o 
  -7   1  11       58.16       68.30     10.35 o 
  -6   1  11      129.22      139.29      8.90 o 
  -5   1  11     1058.73     1117.87     34.46 o 
  -4   1  11     2836.77     3080.36     30.70 o 
  -3   1  11     1343.96     1209.88     23.81 o 
  -2   1  11     6955.65     7155.35    124.82 o 
  -1   1  11     1634.27     1564.93     29.41 o 
   0   1  11       82.51       42.05     10.20 o 
   1   1  11      636.14      591.77     11.65 o 
   2   1  11     7187.19     7279.14    142.89 o 
   3   1  11      887.68      882.98     33.31 o 
   4   1  11    11241.46    11602.56    198.75 o 
   5   1  11     2588.76     2634.29     90.21 o 
   6   1  11      230.58      196.24     12.22 o 
   7   1  11     1862.66     1940.09     78.77 o 
   8   1  11     3603.08     4056.15     89.90 o 
   9   1  11     1573.61     1762.58     76.26 o 
  10   1  11       54.54       62.65     20.91 o 
  11   1  11     1538.18     1675.21     75.76 o 
  12   1  11     2284.61     2439.85    128.36 o 
  13   1  11       52.04       39.14     28.77 o 
  14   1  11       61.59      126.01     20.62 o 
  15   1  11     1086.44     1046.84     61.43 o 
  16   1  11     2173.51     2401.63    127.27 o 
  17   1  11       48.45       60.20     18.52 o 
  18   1  11        5.87       48.38     14.71 o 
  19   1  11       24.67       14.37      8.39 o 
  20   1  11      220.57      252.55     44.70 o 
  21   1  11       52.76       22.92     46.52 o 
  22   1  11        8.76       18.80     11.26 o 
 -23   2  11       43.82       32.83     14.90 o 
 -22   2  11      236.78      208.79     23.46 o 
 -21   2  11      121.51       91.62     26.94 o 
 -20   2  11       72.97       87.37     35.79 o 
 -19   2  11       28.66       25.79      9.16 o 
 -18   2  11      115.59      130.08     26.33 o 
 -17   2  11        3.37       23.45     12.40 o 
 -16   2  11      162.21      184.38     41.42 o 
 -15   2  11        0.98       31.30      9.22 o 
 -14   2  11      235.76      237.34     23.32 o 
 -13   2  11       25.32       22.68     12.55 o 
 -12   2  11      483.89      526.33     44.39 o 
 -11   2  11      399.33      371.72     27.24 o 
 -10   2  11     3270.90     3235.19    254.56 o 
  -9   2  11      365.14      316.03     46.05 o 
  -8   2  11      318.60      283.59     15.25 o 
  -7   2  11      225.78      198.41     14.07 o 
  -6   2  11      686.36      634.65     24.28 o 
  -5   2  11      351.03      336.86     13.25 o 
  -4   2  11      321.71      344.65     12.97 o 
  -3   2  11      275.80      316.82      9.50 o 
  -2   2  11       61.34      116.17      4.02 o 
  -1   2  11      236.12      192.67      7.92 o 
   0   2  11     2645.68     2660.81     40.66 o 
   1   2  11       12.06        8.45      5.54 o 
   2   2  11    10046.78     9915.04    108.40 o 
   3   2  11     1832.58     1813.99     49.95 o 
   4   2  11      666.80      724.86     25.73 o 
   5   2  11     1494.22     1433.75     53.93 o 
   6   2  11    12937.07    13024.73    260.61 o 
   7   2  11     1403.12     1076.47    188.76 o 
   8   2  11      725.79      541.78     69.20 o 
   9   2  11     1546.63     1541.07     80.35 o 
  10   2  11     4291.39     4291.99    308.41 o 
  11   2  11      578.55      545.03     60.01 o 
  12   2  11      249.50      173.42     33.39 o 
  13   2  11      445.28      495.34     57.62 o 
  14   2  11     1144.55     1197.63     62.14 o 
  15   2  11       21.78       43.97     11.64 o 
  16   2  11       83.76       58.49     16.25 o 
  17   2  11      233.08      239.21     30.99 o 
  18   2  11      488.01      507.17     85.53 o 
  19   2  11        2.30       14.48      7.24 o 
  20   2  11      142.91      153.49     51.30 o 
  21   2  11      395.45      288.99     82.46 o 
  22   2  11      372.22      300.44     79.39 o 
 -22   3  11      559.76      540.23    112.78 o 
 -21   3  11        0.84       28.56      6.96 o 
 -20   3  11      131.89      149.81     26.33 o 
 -19   3  11       29.57       36.91      6.67 o 
 -18   3  11       23.04       62.96     12.90 o 
 -17   3  11        7.46       14.94      7.09 o 
 -16   3  11       36.65       31.78     14.65 o 
 -15   3  11        1.38       23.61      9.06 o 
 -14   3  11       65.86       55.12     18.21 o 
 -13   3  11        3.47       25.38      8.74 o 
 -12   3  11      129.68       69.38     48.83 o 
 -11   3  11      229.42      220.75     47.13 o 
 -10   3  11      298.93      251.00     23.96 o 
  -9   3  11      368.94      385.90     24.38 o 
  -8   3  11      365.34      297.26     15.86 o 
  -7   3  11      675.18      658.08     27.15 o 
  -6   3  11     1271.43     1277.57     51.29 o 
  -5   3  11        0.05        7.32      3.18 o 
  -4   3  11      458.90      445.59     27.01 o 
  -3   3  11      487.32      524.57     38.14 o 
  -2   3  11     3154.00     3302.66     95.99 o 
  -1   3  11      948.12     1059.78     38.68 o 
   0   3  11       47.35       51.44      3.92 o 
   1   3  11      159.46      211.77     19.86 o 
   2   3  11        5.76       12.47      4.74 o 
   3   3  11     1164.41     1079.76     43.56 o 
   4   3  11     6534.30     6220.89    178.47 o 
   5   3  11      292.45      304.95     16.81 o 
   6   3  11      911.03      909.80     41.77 o 
   7   3  11     2622.32     2735.91     81.23 o 
   8   3  11     4940.87     5031.93    113.98 o 
   9   3  11        6.43       13.90      5.83 o 
  10   3  11      652.49      701.83     46.22 o 
  11   3  11       61.27      101.73     17.92 o 
  12   3  11       71.17       60.38     14.97 o 
  13   3  11      766.86      633.45     29.93 o 
  14   3  11      336.64      343.58     27.92 o 
  15   3  11       21.59       38.09     15.23 o 
  16   3  11      522.12      456.74     38.08 o 
  17   3  11      315.05      266.69     45.23 o 
  18   3  11       60.54       74.84     19.78 o 
  19   3  11        5.46       25.67     19.05 o 
  20   3  11        2.69       20.76     10.37 o 
  21   3  11        0.08       25.97     20.83 o 
 -21   4  11       18.61       -9.87     13.89 o 
 -20   4  11       36.69       43.84     25.07 o 
 -19   4  11        6.50       20.06      8.95 o 
 -18   4  11        3.07       32.58     12.68 o 
 -17   4  11       21.26       38.43     15.24 o 
 -16   4  11       41.98       38.35     12.65 o 
 -15   4  11       63.85       56.96     15.58 o 
 -14   4  11        5.56        9.24     19.90 o 
 -13   4  11      115.14      134.56     17.03 o 
 -12   4  11      137.31      150.91     14.96 o 
 -11   4  11      119.96      151.50     13.94 o 
 -10   4  11      204.89      219.19     20.38 o 
  -9   4  11        0.85        7.05      3.43 o 
  -8   4  11      255.67      277.52     32.03 o 
  -7   4  11       17.55       20.62      5.77 o 
  -6   4  11      161.60      169.22     17.97 o 
  -5   4  11      184.47      187.69     13.11 o 
  -4   4  11       10.09       17.12      4.80 o 
  -3   4  11        0.03        4.59      3.59 o 
  -2   4  11        2.63        0.85      2.49 o 
  -1   4  11      137.43      139.86     14.53 o 
   0   4  11        7.81       14.11      2.96 o 
   1   4  11       54.54       56.71      6.65 o 
   2   4  11       50.32       53.91     11.66 o 
   3   4  11        8.96        6.14      4.09 o 
   4   4  11       64.75       74.47     16.43 o 
   5   4  11        0.05        4.21      9.99 o 
   6   4  11       25.40       24.08     12.22 o 
   7   4  11      211.06      144.81     28.38 o 
   8   4  11      114.24      130.30     25.51 o 
   9   4  11       21.34        6.82     20.60 o 
  10   4  11       12.93       25.43     12.65 o 
  11   4  11      225.94      203.26     23.71 o 
  12   4  11       86.41       93.87     17.89 o 
  13   4  11        0.00        3.10      6.17 o 
  14   4  11        5.66        4.17     21.68 o 
  15   4  11       22.46       44.08     13.96 o 
  16   4  11        0.04       26.17      9.27 o 
  17   4  11        2.72       18.46      7.97 o 
  18   4  11       54.98       55.45     21.29 o 
  19   4  11      105.05      121.28     18.73 o 
 -19   5  11        3.26        9.57     13.73 o 
 -18   5  11        6.36       39.19     25.15 o 
 -17   5  11       67.99      117.87     39.80 o 
 -16   5  11       96.61      142.56     28.85 o 
 -15   5  11        2.71       22.45      5.59 o 
 -14   5  11       39.76       26.11      8.49 o 
 -13   5  11       11.24       12.89      6.80 o 
 -12   5  11      649.12      648.92     41.19 o 
 -11   5  11      231.04      253.63     31.70 o 
 -10   5  11       51.58       52.82     13.22 o 
  -9   5  11      334.08      313.80     76.76 o 
  -8   5  11     1904.84     1816.41     73.00 o 
  -7   5  11       21.86       47.57     19.44 o 
  -6   5  11      789.44      876.78     50.60 o 
  -5   5  11      846.66      939.42     44.59 o 
  -4   5  11     1617.66     1673.03    424.12 o 
  -3   5  11        0.21        7.03      4.04 o 
  -2   5  11     1699.53     1717.22     74.90 o 
  -1   5  11      604.46      567.67     19.55 o 
   0   5  11     1042.23     1124.95     69.35 o 
   1   5  11       55.88       71.88     12.69 o 
   2   5  11      942.40      874.55     41.27 o 
   3   5  11       81.74       70.90     12.37 o 
   4   5  11      194.23      195.89     46.67 o 
   5   5  11       63.78       42.52     17.43 o 
   6   5  11     1029.81     1011.87     36.56 o 
   7   5  11      305.27      309.67     19.98 o 
   8   5  11      104.23       98.49     18.87 o 
   9   5  11       79.56       40.10     36.49 o 
  10   5  11      123.12      131.05     25.23 o 
  11   5  11      118.60      119.06     16.79 o 
  12   5  11       69.72       67.25     22.22 o 
  13   5  11       60.09       62.50     13.45 o 
  14   5  11       85.28       90.69     18.05 o 
  15   5  11        7.99       20.41     24.07 o 
  16   5  11       88.96       80.58     19.29 o 
  17   5  11       55.80       33.23      9.81 o 
 -16   6  11      337.95      230.65     92.26 o 
 -15   6  11       26.47       15.58     12.34 o 
 -14   6  11       35.52       71.43     21.60 o 
 -13   6  11       75.61       97.20     22.99 o 
 -12   6  11      179.31      138.39     23.14 o 
 -11   6  11       22.34       13.27     10.49 o 
 -10   6  11      530.86      596.92    114.94 o 
  -9   6  11       29.72       40.22     18.28 o 
  -8   6  11        1.06       13.04     11.73 o 
  -7   6  11      130.71      136.08     16.76 o 
  -6   6  11      551.98      549.38     26.38 o 
  -5   6  11       27.11       57.73     14.39 o 
  -4   6  11        3.79       10.21      6.60 o 
  -3   6  11       35.70       20.36      7.34 o 
  -2   6  11       41.75       26.21      8.23 o 
  -1   6  11       24.53        7.85     21.06 o 
   0   6  11        6.75        7.02      8.33 o 
   1   6  11        5.09       23.31      8.10 o 
   2   6  11       11.40       13.28      7.09 o 
   3   6  11        0.39        5.98     14.43 o 
   4   6  11        0.29       12.23      8.56 o 
   5   6  11      124.92      140.89     17.59 o 
   7   6  11      268.30      250.27     16.86 o 
   8   6  11        4.24       20.17     10.14 o 
   9   6  11        2.75       24.13      7.38 o 
  10   6  11      555.69      559.58     38.62 o 
  11   6  11      279.84      330.36     45.51 o 
  12   6  11        4.13       24.00      9.80 o 
  13   6  11       37.59       44.77     16.12 o 
  14   6  11      317.51      307.97     38.26 o 
  15   6  11      258.26      301.47     31.09 o 
 -12   7  11     1489.60     1440.53    151.20 o 
 -11   7  11      257.31      395.73     40.88 o 
 -10   7  11       73.24       59.55     19.59 o 
  -9   7  11      204.81      167.40     63.56 o 
  -8   7  11     2525.94     2719.98    170.79 o 
  -7   7  11      527.44      571.15     47.67 o 
  -6   7  11       82.97       85.32     33.79 o 
  -5   7  11        8.48        1.39     10.03 o 
  -4   7  11      840.80      807.97     32.40 o 
  -3   7  11      123.29       98.43     26.07 o 
  -2   7  11       24.20       48.30      8.87 o 
  -1   7  11       16.56       27.07     14.43 o 
   0   7  11      213.16      200.55     20.56 o 
   1   7  11       47.82       69.46     15.74 o 
   2   7  11      231.90      248.63     61.48 o 
   3   7  11       61.52       49.47     12.98 o 
   4   7  11      263.30      237.32     33.09 o 
   5   7  11       63.86       50.15     10.14 o 
   6   7  11      326.69      294.23     20.79 o 
   7   7  11        1.32        4.90      5.45 o 
   8   7  11      308.95      260.48     52.07 o 
   9   7  11       12.40       28.04     12.50 o 
  10   7  11       41.41       20.35      9.25 o 
  11   7  11        5.01       18.56     16.82 o 
  -4   8  11       36.81       30.24     13.11 o 
  -3   8  11       13.94       13.73     11.73 o 
  -2   8  11        0.39        6.48      9.72 o 
  -1   8  11       44.31      108.15     19.44 o 
   0   8  11      214.79      243.30     30.70 o 
   1   8  11       49.97       53.69     24.38 o 
   2   8  11        0.26        3.70     10.65 o 
   3   8  11        0.44       22.37     10.80 o 
 -24   0  12      170.66      139.93     34.87 o 
 -23   0  12      213.99      207.51     52.30 o 
 -22   0  12      170.25      224.33     59.09 o 
 -21   0  12       44.30       30.30     10.14 o 
 -20   0  12       35.97       35.56     10.56 o 
 -19   0  12       92.76       74.68     15.97 o 
 -18   0  12      375.24      556.22     97.58 o 
 -17   0  12      478.23      521.37     62.70 o 
 -16   0  12      497.80      527.97     72.13 o 
 -15   0  12      260.99      343.25     65.57 o 
 -14   0  12     2460.23     2663.93    136.44 o 
 -13   0  12       69.40       57.87     11.43 o 
 -12   0  12      517.47      662.76     41.70 o 
 -11   0  12     3610.93     4187.25    241.99 o 
 -10   0  12     9155.14    10210.93    215.62 o 
  -9   0  12      389.74      374.75     30.15 o 
  -8   0  12      590.86      869.15     35.29 o 
  -7   0  12     2829.62     3201.46     95.23 o 
  -6   0  12     7890.22     8300.98    120.52 o 
  -5   0  12     8280.08     8217.25     95.04 o 
  -4   0  12     3202.94     2984.65     41.62 o 
  -3   0  12      125.72      130.42     10.63 o 
  -2   0  12     8650.39     8402.94    146.41 o 
  -1   0  12     8346.75     8264.09    144.72 o 
   1   0  12      981.88      858.27     40.27 o 
   3   0  12     1396.99     1251.22     77.76 o 
   4   0  12      174.85      186.07     18.42 o 
   5   0  12      192.90      187.90     31.70 o 
   6   0  12     1306.01     1236.26     81.92 o 
   7   0  12     1093.96     1239.34     80.07 o 
   8   0  12      226.48      303.32     37.80 o 
   9   0  12      103.64      183.59     22.99 o 
  10   0  12       14.07        9.87      9.41 o 
  11   0  12     1052.55      878.82    119.49 o 
  12   0  12      306.66      308.93     63.26 o 
  13   0  12       44.50       57.34     26.30 o 
  14   0  12      868.31      760.42    240.14 o 
  15   0  12      328.00      312.57     58.94 o 
  16   0  12      139.52      175.57     32.24 o 
  17   0  12       34.79       57.24     32.24 o 
  18   0  12      181.19      295.60     53.38 o 
  19   0  12       70.83      143.17     45.98 o 
  20   0  12       61.70       42.43     15.43 o 
  21   0  12       52.73      150.89     56.31 o 
  22   0  12       22.12       20.37     19.29 o 
 -24   1  12      117.56      105.98     20.92 o 
 -23   1  12       16.18       29.80      9.89 o 
 -22   1  12        4.85       38.11     11.21 o 
 -21   1  12        0.06       22.64     15.97 o 
 -20   1  12        6.75       24.01      7.77 o 
 -19   1  12       23.53       33.06     10.40 o 
 -18   1  12        1.23       26.29     12.03 o 
 -17   1  12        1.66       17.66      5.19 o 
 -16   1  12       41.87       76.88     10.77 o 
 -15   1  12        0.03       24.38     11.82 o 
 -14   1  12       30.67       34.50      7.25 o 
 -13   1  12      468.91      480.14     34.94 o 
 -12   1  12      976.45      997.46     34.22 o 
 -11   1  12        3.73        9.36      6.03 o 
 -10   1  12      779.31      772.82     42.14 o 
  -9   1  12     2043.90     1975.92     72.11 o 
  -8   1  12     1209.46     1028.40     44.38 o 
  -7   1  12        1.62       24.06      3.69 o 
  -6   1  12     2203.62     2169.21     36.32 o 
  -5   1  12     1363.04     1296.52     33.09 o 
  -4   1  12      392.56      283.24     10.71 o 
  -3   1  12       47.12       65.76      8.54 o 
  -2   1  12     1600.36     1400.19     42.07 o 
  -1   1  12        3.84       11.88      2.92 o 
   0   1  12      778.49      872.84     37.19 o 
   1   1  12      780.42      750.32     23.60 o 
   2   1  12     2313.49     2238.91     54.27 o 
   3   1  12      110.96      118.27      8.19 o 
   4   1  12      388.77      390.26     31.05 o 
   5   1  12     1660.62     1750.89     79.94 o 
   6   1  12     7140.49     7607.01    128.99 o 
   7   1  12     1289.44     1381.76     76.77 o 
   8   1  12       60.26       82.76     11.35 o 
   9   1  12       29.15       23.21      8.48 o 
  10   1  12      480.53      709.92     63.04 o 
  11   1  12       52.13      103.68     17.20 o 
  12   1  12      269.12      365.26     33.64 o 
  13   1  12      222.24      145.71     27.66 o 
  14   1  12       96.83      129.69     19.68 o 
  15   1  12      616.60      634.80     45.49 o 
  16   1  12      195.31      187.96     23.76 o 
  17   1  12        0.15        5.76     11.65 o 
  18   1  12        2.91       30.64     13.26 o 
  19   1  12        3.21       36.14     12.44 o 
  20   1  12       31.56       45.19     19.05 o 
  21   1  12       29.29       21.21      8.86 o 
  22   1  12        5.86       30.49      7.48 o 
 -23   2  12       25.64       23.26     15.04 o 
 -22   2  12       31.27       35.28     13.18 o 
 -21   2  12      157.14       93.31     34.03 o 
 -20   2  12      429.78      372.35     34.39 o 
 -19   2  12       16.85       43.06      9.83 o 
 -18   2  12      431.57      473.08     62.92 o 
 -17   2  12       98.52      149.56     16.54 o 
 -16   2  12      145.31      140.73     15.24 o 
 -15   2  12       35.16       64.88     12.04 o 
 -14   2  12       19.25       38.55     11.76 o 
 -13   2  12        0.52       31.34      8.84 o 
 -12   2  12       24.76       26.13      7.71 o 
 -11   2  12      219.73      200.90     11.03 o 
 -10   2  12        9.12       11.80      4.08 o 
  -9   2  12      362.92      374.06     19.86 o 
  -8   2  12      947.93      931.37     39.57 o 
  -7   2  12      440.78      365.21     17.52 o 
  -6   2  12      102.02       60.81      5.71 o 
  -5   2  12      539.87      485.90     18.71 o 
  -4   2  12    17146.97    18114.44    349.68 o 
  -3   2  12    11236.82    12269.66    458.14 o 
  -2   2  12     9710.12    10340.69    239.79 o 
  -1   2  12       21.84       23.62      2.39 o 
   0   2  12    11577.18    12849.64    123.69 o 
   1   2  12     6946.47     7399.35    163.71 o 
   2   2  12     1041.93     1006.02     34.79 o 
   3   2  12     2267.20     2146.64     58.62 o 
   4   2  12     1934.91     1914.01     53.65 o 
   5   2  12        0.08        3.59      4.34 o 
   6   2  12     3099.46     2897.24     80.53 o 
   7   2  12     1746.38     1677.66     82.50 o 
   8   2  12      371.81      389.10     32.09 o 
   9   2  12       37.37       83.42     11.61 o 
  10   2  12      648.15      653.25     79.88 o 
  11   2  12       12.90       29.01      9.99 o 
  12   2  12        2.45       13.89     10.22 o 
  13   2  12       73.53       77.04     17.59 o 
  14   2  12        7.91       23.49     13.11 o 
  15   2  12        4.14       35.85     10.25 o 
  16   2  12       18.43       46.52     16.42 o 
  17   2  12        9.57       32.91     12.15 o 
  18   2  12       14.58       21.86      9.99 o 
  19   2  12      124.02      130.21     27.69 o 
  20   2  12      193.83      210.18     35.72 o 
  21   2  12       13.01       42.47     17.52 o 
 -22   3  12       64.36       21.84      9.75 o 
 -21   3  12        3.20       15.18      9.30 o 
 -20   3  12       67.71       34.06     14.12 o 
 -19   3  12      110.66      106.81     19.55 o 
 -18   3  12      148.64      157.57     19.03 o 
 -17   3  12        0.61       14.93     10.50 o 
 -16   3  12      552.19      603.66     29.90 o 
 -15   3  12      209.31      220.11     18.11 o 
 -14   3  12       76.09       97.36     21.52 o 
 -13   3  12       72.92       62.40     16.43 o 
 -12   3  12     1823.85     1861.42    101.98 o 
 -11   3  12       81.98       74.75     11.93 o 
 -10   3  12      464.71      439.31     28.82 o 
  -9   3  12      528.11      513.55     39.06 o 
  -8   3  12     1260.64     1190.27     40.89 o 
  -7   3  12      124.61      130.23      8.50 o 
  -6   3  12      704.42      585.40     28.44 o 
  -5   3  12      374.83      303.74     18.37 o 
  -4   3  12       20.97       12.78      4.18 o 
  -3   3  12        2.22        5.06      5.03 o 
  -2   3  12      508.12      490.56     26.13 o 
  -1   3  12      244.83      201.26     11.59 o 
   0   3  12      313.72      227.77     11.13 o 
   1   3  12      652.79      685.03     28.33 o 
   2   3  12     1636.17     1584.32     50.22 o 
   3   3  12     1189.15     1047.24     35.58 o 
   4   3  12     2911.05     2697.96     62.91 o 
   5   3  12      100.23      123.20     14.42 o 
   6   3  12     2397.29     2401.53     57.74 o 
   7   3  12     2555.12     2646.66     78.25 o 
   8   3  12     1746.41     1876.53     87.22 o 
   9   3  12        0.46       16.13      9.72 o 
  10   3  12     1986.24     1818.08     57.04 o 
  11   3  12     1736.57     1717.07     58.64 o 
  12   3  12      468.22      501.29     57.70 o 
  13   3  12       88.34       82.40     13.57 o 
  14   3  12     1246.38     1106.62     58.40 o 
  15   3  12      901.44      857.03     56.16 o 
  16   3  12      272.05      239.39     30.13 o 
  17   3  12       49.70       58.48     15.88 o 
  18   3  12      331.22      239.33     33.85 o 
  19   3  12      277.09      184.28     39.56 o 
  20   3  12       59.97       26.22     16.59 o 
 -21   4  12       56.74       38.88     20.52 o 
 -20   4  12       39.16        6.63     11.88 o 
 -19   4  12       19.50        6.69      4.87 o 
 -18   4  12      469.13      411.16     37.89 o 
 -17   4  12       71.01       73.08     11.42 o 
 -16   4  12       40.38       43.74      9.60 o 
 -15   4  12        8.92       24.54     11.65 o 
 -14   4  12      611.62      681.15     27.95 o 
 -13   4  12      201.69      204.88     16.68 o 
 -12   4  12        3.66       29.93      7.31 o 
 -11   4  12      446.12      486.72     14.53 o 
 -10   4  12     1784.11     1919.88     91.64 o 
  -9   4  12      299.86      279.48     62.85 o 
  -8   4  12       60.24       67.65     15.58 o 
  -7   4  12      894.97      808.69     77.34 o 
  -6   4  12     4663.93     4546.86    197.09 o 
  -5   4  12     1115.14     1088.54     50.53 o 
  -4   4  12      164.53      166.14     10.58 o 
  -3   4  12      449.37      448.32     22.44 o 
  -2   4  12     5360.72     5355.28    151.13 o 
  -1   4  12     2482.96     2408.02     97.53 o 
   0   4  12       55.28       51.18      7.45 o 
   1   4  12     2052.06     1927.86     64.09 o 
   2   4  12     8523.02     8924.57     57.08 o 
   3   4  12      738.60      691.96     62.10 o 
   4   4  12     1660.92     1613.35    105.46 o 
   5   4  12    10663.94     9956.34   2216.71 o 
   6   4  12    15599.09    15691.64    589.39 o 
   7   4  12      520.77      401.93     24.52 o 
   8   4  12      903.49      877.73     54.83 o 
   9   4  12     5528.41     5449.45    187.76 o 
  10   4  12     6108.48     6098.78     99.09 o 
  11   4  12      272.78      265.40     39.57 o 
  12   4  12        0.74       28.56     23.76 o 
  13   4  12      333.14      319.52     20.44 o 
  14   4  12      571.97      570.86     46.44 o 
  15   4  12       15.63       35.19     17.36 o 
  16   4  12        1.96       21.23      9.99 o 
  17   4  12      184.27      199.87     17.51 o 
  18   4  12      459.10      362.91     61.56 o 
  19   4  12       15.03       32.98     10.64 o 
 -19   5  12       43.70       50.60     24.07 o 
 -18   5  12      201.05      188.38     28.23 o 
 -17   5  12       31.89       20.52     14.19 o 
 -16   5  12       30.53       52.15     22.22 o 
 -15   5  12       14.73       32.86     12.50 o 
 -14   5  12        8.09       14.35     11.96 o 
 -13   5  12       12.75       19.56      6.09 o 
 -12   5  12      233.52      225.72     29.28 o 
 -11   5  12       22.15       22.21     15.35 o 
 -10   5  12       91.75      110.07     24.18 o 
  -9   5  12      308.25      313.35     21.78 o 
  -8   5  12     1409.83     1406.52    155.28 o 
  -7   5  12       55.42       55.47     18.36 o 
  -6   5  12      241.53      254.73     19.43 o 
  -5   5  12      221.97      207.57     28.62 o 
  -4   5  12     1389.17     1270.35     57.86 o 
  -3   5  12      118.94      120.65     27.62 o 
  -2   5  12      378.50      386.69     16.44 o 
  -1   5  12      419.66      393.16     28.46 o 
   0   5  12      142.81      147.82     21.83 o 
   1   5  12       97.01       65.25     10.45 o 
   2   5  12      957.71      923.21     41.89 o 
   3   5  12     1999.40     2020.40     65.62 o 
   4   5  12        9.31       17.95      7.46 o 
   5   5  12     1047.02      987.09     41.94 o 
   6   5  12     1464.30     1522.16     62.67 o 
   7   5  12      865.91      778.49     20.24 o 
   8   5  12       23.12       18.07      7.17 o 
   9   5  12      418.11      430.05     17.74 o 
  10   5  12      304.02      276.62     14.37 o 
  11   5  12        1.04       12.19     10.34 o 
  12   5  12        0.23       19.67      7.67 o 
  13   5  12        5.94       11.79      6.48 o 
  14   5  12        0.58        9.87      6.59 o 
  15   5  12        9.20       17.05      7.31 o 
  16   5  12        4.26       11.37     10.88 o 
  17   5  12        1.98       41.67     18.90 o 
 -16   6  12      224.85      294.52     38.26 o 
 -15   6  12       23.17       42.74     17.74 o 
 -14   6  12      187.75      199.33     24.22 o 
 -13   6  12       32.19       40.73     20.67 o 
 -12   6  12       34.95       41.96     15.74 o 
 -11   6  12        1.47       -5.40      9.57 o 
 -10   6  12       72.12       78.99     22.53 o 
  -9   6  12        6.35        5.86      8.49 o 
  -8   6  12       28.38       58.63     24.38 o 
  -7   6  12       48.40       57.11     15.81 o 
  -6   6  12       20.49       21.78      8.18 o 
  -5   6  12       28.60       30.13      9.23 o 
  -4   6  12       26.00       26.98     21.45 o 
  -3   6  12      278.53      297.89     42.74 o 
  -2   6  12      197.37      220.68     11.75 o 
  -1   6  12       84.63       73.00     19.46 o 
   0   6  12       28.78       39.75     14.43 o 
   1   6  12       18.54       20.14      6.56 o 
   2   6  12      258.47      277.39     32.24 o 
   3   6  12       14.30       15.64      6.68 o 
   4   6  12      337.12      320.89     17.82 o 
   5   6  12        1.78        6.04      5.55 o 
   6   6  12       10.04       15.17      6.47 o 
   7   6  12        0.00       10.25      5.93 o 
   8   6  12      506.92      455.83     44.59 o 
   9   6  12       44.83       40.45      9.57 o 
  10   6  12       54.20       72.26     23.76 o 
  11   6  12        9.48       15.40     17.05 o 
  12   6  12       62.79       57.26     13.00 o 
  13   6  12        0.23        6.54     11.42 o 
  14   6  12       44.50       57.39     16.97 o 
 -12   7  12      181.21      147.96     28.08 o 
 -11   7  12       45.12       78.07     16.51 o 
 -10   7  12      351.74      258.88     75.29 o 
  -9   7  12       10.19       39.96     17.90 o 
  -8   7  12      203.08      118.03     37.03 o 
  -7   7  12        1.77       34.71     17.13 o 
  -6   7  12      501.42      480.59     54.31 o 
  -5   7  12       41.53       63.10     19.44 o 
  -4   7  12       96.25       56.31     18.05 o 
  -3   7  12       76.30       89.02     20.52 o 
  -2   7  12       96.37      159.37     25.92 o 
  -1   7  12       99.96       85.16     20.67 o 
   0   7  12      191.46      196.86     30.55 o 
   1   7  12       68.98       58.14     20.37 o 
   2   7  12       24.65       31.43     17.74 o 
   3   7  12       37.10       33.40     12.73 o 
   4   7  12      305.39      300.35     36.43 o 
   5   7  12       11.89       21.06      7.64 o 
   6   7  12        0.81       13.28      5.06 o 
   7   7  12        4.36        6.46      6.72 o 
   8   7  12      117.09      103.54     22.05 o 
   9   7  12        0.06        7.21      5.18 o 
  10   7  12      113.25       80.65     18.55 o 
  -3   8  12        6.76       18.51     10.03 o 
  -2   8  12      210.96      216.77     31.47 o 
  -1   8  12      110.00      118.18     17.90 o 
   0   8  12       18.38       22.68     10.34 o 
   1   8  12        1.16        5.25      8.33 o 
   2   8  12      132.00      153.82     35.02 o 
 -23   1  13        1.62       14.15      7.50 o 
 -22   1  13      147.40      181.02     50.41 o 
 -21   1  13      154.50       88.69     16.12 o 
 -20   1  13       93.15      112.34     34.81 o 
 -19   1  13       60.58       61.33     13.12 o 
 -18   1  13      238.97      270.07     24.23 o 
 -17   1  13      471.46      439.54     31.53 o 
 -16   1  13      587.19      484.20     22.14 o 
 -15   1  13      146.82      142.62     18.20 o 
 -14   1  13        8.02       22.96      5.88 o 
 -13   1  13      416.56      424.36     31.37 o 
 -12   1  13     1328.62     1384.62     38.87 o 
 -11   1  13      148.74      154.28     15.24 o 
 -10   1  13       46.33       47.08      6.07 o 
  -9   1  13       20.33       23.52      3.66 o 
  -8   1  13      468.22      519.70     25.27 o 
  -7   1  13      598.84      570.69     22.32 o 
  -6   1  13      391.98      394.69     16.20 o 
  -5   1  13      943.23      957.75     27.31 o 
  -4   1  13     5268.18     5067.24     96.69 o 
  -3   1  13     2694.57     2593.78     64.45 o 
  -2   1  13     2998.20     3067.93     53.10 o 
  -1   1  13     9546.53    10739.61    127.33 o 
   0   1  13    15046.83    15827.95    290.52 o 
   1   1  13      172.44      163.46      6.64 o 
   2   1  13     1882.61     1752.05     51.19 o 
   3   1  13     2631.07     2489.60     31.88 o 
   4   1  13     2511.41     2257.78     85.13 o 
   5   1  13      718.04      732.15     35.03 o 
   6   1  13      788.73      875.08     47.30 o 
   7   1  13      886.06      853.95     38.98 o 
   8   1  13      328.22      315.69     42.49 o 
   9   1  13      149.80      136.88     22.45 o 
  10   1  13        4.16       15.34      7.51 o 
  11   1  13      696.28      741.44     66.16 o 
  12   1  13      684.36      601.69     52.42 o 
  13   1  13     1369.46     1271.27     53.65 o 
  14   1  13      257.11      263.21     32.30 o 
  15   1  13        3.87       21.63      7.98 o 
  16   1  13       43.55       69.33     19.96 o 
  17   1  13        5.09       25.34     14.10 o 
  18   1  13        4.48      -15.58     16.66 o 
  19   1  13        0.67       32.01      8.21 o 
  20   1  13        0.42       20.99     12.11 o 
  21   1  13      317.75      324.98     59.26 o 
  22   1  13      238.83      156.33     36.29 o 
 -23   2  13       67.17       58.10     24.15 o 
 -22   2  13      163.86      205.51     52.87 o 
 -21   2  13       88.94       57.85     14.36 o 
 -20   2  13     1231.52     1256.82    166.09 o 
 -19   2  13      182.27      186.99     22.80 o 
 -18   2  13      126.69      159.64     21.13 o 
 -17   2  13      247.08      233.55     17.79 o 
 -16   2  13     1389.03     1324.89     62.24 o 
 -15   2  13      354.05      348.32     38.57 o 
 -14   2  13      206.24      262.68     29.21 o 
 -13   2  13       71.82       80.43     14.76 o 
 -12   2  13      181.75      213.72     26.94 o 
 -11   2  13      447.65      445.08     26.16 o 
 -10   2  13      817.07      672.80     30.51 o 
  -9   2  13       35.26       32.10      4.37 o 
  -8   2  13      402.35      419.03     18.75 o 
  -7   2  13     3776.98     3737.34     60.58 o 
  -6   2  13     5693.28     5452.09     80.79 o 
  -5   2  13        3.18        3.96      2.22 o 
  -4   2  13     6771.60     7561.35    243.07 o 
  -3   2  13    11047.88    11916.42    773.41 o 
  -2   2  13     6220.01     5746.88    111.88 o 
  -1   2  13     1265.16     1314.21     36.96 o 
   0   2  13    13206.61    13908.20    196.40 o 
   1   2  13     5123.72     5120.25    119.77 o 
   2   2  13      864.37      746.48     23.07 o 
   3   2  13     3030.43     3125.21     57.83 o 
   4   2  13     7931.46     7843.11    153.05 o 
   5   2  13     1610.89     1752.40     62.77 o 
   6   2  13      233.65      248.12     19.91 o 
   7   2  13      730.18      763.41     41.29 o 
   8   2  13     3984.11     3811.06    152.51 o 
   9   2  13     1487.45     1464.83    108.00 o 
  10   2  13      267.42      282.93     37.38 o 
  11   2  13       14.71       14.95     11.42 o 
  12   2  13     1455.98     1200.96    104.22 o 
  13   2  13      394.73      390.67     48.49 o 
  14   2  13      106.81      113.46     42.20 o 
  15   2  13       40.50       61.90     16.79 o 
  16   2  13      423.01      367.30     54.27 o 
  17   2  13       95.88      114.28     45.67 o 
  18   2  13      111.23      127.02     23.99 o 
  19   2  13        0.48        2.51     17.97 o 
  20   2  13       15.31       32.88     10.87 o 
  21   2  13       34.56       39.79     10.99 o 
 -22   3  13       29.46       25.05     11.88 o 
 -21   3  13      123.99      120.21     42.81 o 
 -20   3  13      424.96      395.82     42.60 o 
 -19   3  13        8.74       20.43      7.72 o 
 -18   3  13        2.40       14.69      7.97 o 
 -17   3  13       18.00       15.81      6.52 o 
 -16   3  13      124.94      172.96     40.40 o 
 -15   3  13        2.83       17.38      8.68 o 
 -14   3  13      494.42      478.33     34.87 o 
 -13   3  13      629.15      543.52     57.58 o 
 -12   3  13      627.91      667.94     25.84 o 
 -11   3  13      281.61      305.53     27.84 o 
 -10   3  13      751.59      783.05     33.23 o 
  -9   3  13     3355.18     3333.72     90.29 o 
  -8   3  13     5320.10     5358.13    177.66 o 
  -7   3  13      731.93      706.48     29.09 o 
  -6   3  13       36.08       32.94      5.91 o 
  -5   3  13      692.79      600.00     24.15 o 
  -4   3  13     1883.18     1685.69     59.68 o 
  -3   3  13        4.79        3.53      2.05 o 
  -2   3  13       16.43       17.92      5.12 o 
  -1   3  13        7.24       -5.25     13.11 o 
   0   3  13        1.50        1.50      3.73 o 
   1   3  13       33.52       41.93      8.60 o 
   2   3  13      145.82      139.16     22.68 o 
   3   3  13       10.11        6.15      4.34 o 
   4   3  13      155.81      114.39     11.91 o 
   5   3  13      146.89      118.49      8.65 o 
   6   3  13      372.61      363.42     29.62 o 
   7   3  13        4.55        7.30     10.18 o 
   8   3  13       23.61       34.96      9.35 o 
   9   3  13      216.06      211.61     41.12 o 
  10   3  13       10.13       21.12     15.27 o 
  11   3  13       15.26       26.35     21.45 o 
  12   3  13       13.33       21.60      8.87 o 
  13   3  13      237.12      193.91     17.45 o 
  14   3  13       54.37       39.41     27.62 o 
  15   3  13       96.20       66.89     15.70 o 
  16   3  13        4.14        6.33      9.10 o 
  17   3  13       17.38       49.36     16.78 o 
  18   3  13        0.20       36.32     51.53 o 
  19   3  13        9.16       17.64     10.88 o 
  20   3  13       13.35       15.28     11.86 o 
 -21   4  13        2.53       66.80     18.05 o 
 -20   4  13        5.10       42.74     15.74 o 
 -19   4  13        7.17       17.32     10.42 o 
 -18   4  13        3.74       20.12      7.02 o 
 -17   4  13        1.08       16.09      7.25 o 
 -16   4  13      151.73      125.49     18.67 o 
 -15   4  13       58.23       64.15     16.94 o 
 -14   4  13      183.23      170.10     10.88 o 
 -13   4  13        5.88       28.35     13.04 o 
 -12   4  13     1393.40     1396.13     57.38 o 
 -11   4  13      420.91      411.32     56.62 o 
 -10   4  13      874.46      866.96     34.15 o 
  -9   4  13      298.91      322.60     14.50 o 
  -8   4  13      580.95      463.73     68.58 o 
  -7   4  13      184.07      196.01     39.96 o 
  -6   4  13       30.17       30.91      7.65 o 
  -5   4  13       91.03      116.82     13.15 o 
  -4   4  13        4.80        4.46      3.63 o 
  -3   4  13        0.66        0.84      3.39 o 
  -2   4  13      613.18      495.41     25.71 o 
  -1   4  13        1.50        4.54      8.49 o 
   0   4  13      442.08      351.03     66.10 o 
   1   4  13     1150.41      938.92     68.59 o 
   2   4  13        0.51        6.04      6.39 o 
   3   4  13     2562.91     2634.98    120.64 o 
   4   4  13     5380.95     4790.98    232.35 o 
   5   4  13     3786.66     3449.49     86.16 o 
   6   4  13        2.88        6.55     17.18 o 
   7   4  13     4537.56     4555.25    186.29 o 
   8   4  13     3456.65     3256.36    103.18 o 
   9   4  13      511.73      421.58     19.70 o 
  10   4  13        9.39       39.78     14.81 o 
  11   4  13      635.54      631.19     61.40 o 
  12   4  13       12.09       17.02      8.52 o 
  13   4  13      376.33      447.47     19.13 o 
  14   4  13      493.35      525.75     52.76 o 
  15   4  13       71.32       71.33     37.10 o 
  16   4  13       14.69       36.83     11.22 o 
  17   4  13       33.05       33.45     10.46 o 
  18   4  13      106.68       79.44     18.03 o 
  19   4  13       13.24       39.00     13.19 o 
 -19   5  13        9.66       14.81     14.81 o 
 -18   5  13      100.94      108.00     32.55 o 
 -17   5  13      133.64      155.05     46.44 o 
 -16   5  13      331.80      350.22     51.53 o 
 -15   5  13        9.02        2.62     12.03 o 
 -14   5  13      130.30      190.54     25.46 o 
 -13   5  13       68.13       76.44     22.83 o 
 -12   5  13       48.09       57.52     28.46 o 
 -11   5  13        6.15        5.20      4.08 o 
 -10   5  13       83.20       51.44     40.19 o 
  -9   5  13       51.84       60.53     21.52 o 
  -8   5  13       61.08       49.69     11.33 o 
  -7   5  13       21.40       21.21      7.17 o 
  -6   5  13       69.23       49.14     10.37 o 
  -5   5  13        3.26        8.67      4.44 o 
  -4   5  13      547.56      552.10     14.50 o 
  -3   5  13       74.57       65.12     11.75 o 
  -2   5  13     1640.72     1535.87     66.34 o 
  -1   5  13      966.51      943.59     46.28 o 
   0   5  13      667.08      532.12     75.52 o 
   1   5  13      124.25      144.68     17.71 o 
   2   5  13     1320.24     1319.43     48.25 o 
   3   5  13      781.40      723.88     26.64 o 
   4   5  13        1.63        7.05      5.30 o 
   5   5  13      385.91      420.84     42.89 o 
   6   5  13      260.80      249.65     22.99 o 
   7   5  13       10.96       21.04      7.05 o 
   8   5  13      135.12      162.09     34.64 o 
   9   5  13      225.03      242.20     33.71 o 
  10   5  13       26.76       33.30     10.38 o 
  11   5  13       24.52       27.48     18.75 o 
  12   5  13        7.20       18.22     11.26 o 
  13   5  13       47.81       41.65      8.61 o 
  14   5  13       52.97       61.34     27.46 o 
  15   5  13       23.14       34.19     17.82 o 
  16   5  13       20.31       19.96     10.49 o 
  17   5  13        1.47       10.24     14.35 o 
 -16   6  13        5.26        7.25     13.73 o 
 -15   6  13       54.67       45.05     21.45 o 
 -14   6  13      167.72      221.55     26.69 o 
 -13   6  13        0.98       21.29     18.21 o 
 -12   6  13        8.83       26.38     11.26 o 
 -11   6  13      131.87      145.80     27.62 o 
 -10   6  13      365.41      411.62     76.37 o 
  -9   6  13       13.00       39.50     18.51 o 
  -8   6  13       11.88       -9.57      9.57 o 
  -7   6  13       82.09       97.97     25.77 o 
  -6   6  13      401.07      402.52     23.30 o 
  -5   6  13       64.46       55.59     14.29 o 
  -4   6  13      355.29      346.83     28.85 o 
  -3   6  13      251.38      206.19     15.64 o 
  -2   6  13      338.03      319.20     17.69 o 
  -1   6  13      141.53      148.22     20.75 o 
   0   6  13       48.53       37.21      9.04 o 
   1   6  13      690.56      738.02     28.93 o 
   2   6  13      617.96      649.85     53.84 o 
   3   6  13       55.29       63.62     17.83 o 
   4   6  13       20.66       16.27     16.35 o 
   5   6  13      368.30      407.32     58.24 o 
   6   6  13     1032.21     1208.22     56.93 o 
   7   6  13        0.02        4.38      8.02 o 
   8   6  13       78.30      107.64     19.94 o 
   9   6  13      117.10       94.49     18.16 o 
  10   6  13     1084.84     1081.22    105.61 o 
  11   6  13      191.48      232.70     42.74 o 
  12   6  13      102.25      127.68     29.24 o 
  13   6  13       23.02       36.78     15.58 o 
  14   6  13      206.30      177.01     18.77 o 
 -12   7  13       71.81       75.29     19.29 o 
 -11   7  13      138.23      147.80     49.06 o 
 -10   7  13      687.30      788.22     64.18 o 
  -8   7  13      133.79      113.71     36.72 o 
  -7   7  13       17.21       51.68     21.60 o 
  -6   7  13      114.47      137.00     40.73 o 
  -5   7  13        0.31        6.63     14.66 o 
  -4   7  13      504.25      441.55     24.53 o 
  -3   7  13       21.78       53.23     18.36 o 
  -2   7  13       10.94        8.18     10.34 o 
  -1   7  13        1.43       28.85     10.49 o 
   0   7  13       50.92       57.24     17.90 o 
   1   7  13        6.15       12.34     10.49 o 
   2   7  13        0.86       23.61     10.03 o 
   3   7  13        7.65       16.02      5.92 o 
   4   7  13        1.88        1.53     11.80 o 
   5   7  13       10.83       24.58      7.23 o 
   6   7  13        0.12        9.04     10.95 o 
   7   7  13       95.29      112.32     20.89 o 
   8   7  13      245.96      214.27     38.26 o 
   9   7  13       24.19       32.22     11.34 o 
  10   7  13        0.29        7.40      7.29 o 
  -1   8  13        1.90        6.17     10.03 o 
   0   8  13       23.24       26.54     15.74 o 
 -24   0  14        7.12        9.57      9.26 o 
 -23   0  14       34.78       20.37     11.11 o 
 -22   0  14       65.44       48.79     16.66 o 
 -21   0  14        2.27       16.34     10.49 o 
 -20   0  14      118.79      174.05     33.49 o 
 -19   0  14      205.60      188.15     44.35 o 
 -18   0  14       50.24       70.99     25.92 o 
 -17   0  14        5.34       28.07     10.89 o 
 -16   0  14      111.24      105.67     16.41 o 
 -15   0  14     1837.07     2067.82     84.95 o 
 -14   0  14     2973.83     3431.68    140.55 o 
 -13   0  14      649.29      647.94     50.35 o 
 -12   0  14      491.66      598.21     45.99 o 
 -11   0  14     1773.69     1921.63    124.81 o 
 -10   0  14     5840.33     6156.63    103.14 o 
  -9   0  14     1906.21     1916.77     71.74 o 
  -8   0  14       39.10       43.57      4.63 o 
  -7   0  14     1279.77     1213.57     91.20 o 
  -6   0  14      669.47      554.40     26.50 o 
  -5   0  14       65.25       63.71      8.33 o 
  -4   0  14     4264.77     3748.65     51.55 o 
  -3   0  14     4036.92     3554.97     49.03 o 
  -2   0  14      211.48      175.85      8.97 o 
  -1   0  14      587.55      571.43     23.56 o 
   0   0  14     4174.54     3563.13     81.15 o 
   1   0  14      470.82      360.95     28.93 o 
   2   0  14      580.74      499.87    137.62 o 
   3   0  14      711.21      694.56     37.66 o 
   4   0  14     1306.46     1141.99     64.18 o 
   5   0  14       79.44       57.53      8.10 o 
   6   0  14      872.26      831.89    103.99 o 
   7   0  14      488.24      569.45     76.52 o 
   8   0  14     2491.27     2650.56     80.23 o 
   9   0  14     2757.08     2822.89     74.36 o 
  10   0  14      667.55      771.25     73.59 o 
  11   0  14      174.47      180.36     33.63 o 
  12   0  14     1835.07     1658.16    128.75 o 
  13   0  14      735.27      658.39    187.37 o 
  14   0  14        7.75       30.86     11.88 o 
  15   0  14      367.23      418.87     59.86 o 
  16   0  14      728.13      795.78    112.93 o 
  17   0  14       68.55      106.92     38.42 o 
  18   0  14        2.59       51.22     21.75 o 
  19   0  14      371.04      463.92    103.21 o 
  20   0  14      437.67      444.02     73.59 o 
  21   0  14      499.12      416.71    108.92 o 
  22   0  14      169.35      171.72     66.80 o 
 -23   1  14        1.25       25.27     14.59 o 
 -22   1  14        6.27       10.43      8.49 o 
 -21   1  14       14.35       15.06     11.72 o 
 -20   1  14        1.53       28.16     10.60 o 
 -19   1  14      126.75       87.31     18.11 o 
 -18   1  14      438.75      372.22     30.91 o 
 -17   1  14      204.18      220.31     25.81 o 
 -16   1  14       10.55       34.93     10.04 o 
 -15   1  14       25.83       35.27      7.80 o 
 -14   1  14       30.03       45.47      8.47 o 
 -13   1  14       98.00       92.40     10.67 o 
 -12   1  14       27.33       19.88      7.69 o 
 -11   1  14        2.27       14.74      4.65 o 
 -10   1  14      613.42      583.42     23.24 o 
  -9   1  14        0.29       11.79      7.06 o 
  -8   1  14       23.01       34.80      4.61 o 
  -7   1  14      292.60      292.93     10.57 o 
  -6   1  14     4219.17     4241.52     50.40 o 
  -5   1  14      329.15      354.96     17.88 o 
  -4   1  14       17.58       22.18      2.78 o 
  -3   1  14      446.91      525.64     21.49 o 
  -2   1  14     2670.08     2889.72     28.84 o 
  -1   1  14     1738.80     1720.48     49.86 o 
   0   1  14      419.41      392.90     10.42 o 
   1   1  14      102.32      120.16      8.43 o 
   2   1  14      719.48      914.05     30.17 o 
   3   1  14      447.78      493.87     28.43 o 
   4   1  14        0.26        8.34      3.04 o 
   5   1  14     1797.28     1711.74     49.15 o 
   6   1  14      378.08      438.32     33.66 o 
   7   1  14      374.16      421.90     28.20 o 
   8   1  14      241.74      262.78     22.49 o 
   9   1  14       18.30       20.59     16.82 o 
  10   1  14      694.17      714.23     61.87 o 
  11   1  14        1.48       12.42      7.90 o 
  12   1  14      779.27      772.17     68.14 o 
  13   1  14     1741.05     1855.52     88.95 o 
  14   1  14     2059.47     2174.21    144.25 o 
  15   1  14       78.94       84.57     17.98 o 
  16   1  14      263.56      227.57     30.39 o 
  17   1  14      572.85      592.27     51.34 o 
  18   1  14      463.81      428.74     70.28 o 
  19   1  14        7.31       52.61     15.38 o 
  20   1  14       16.14       38.51     10.72 o 
  21   1  14       70.46       59.19     16.05 o 
  22   1  14       89.60       56.31     15.27 o 
 -23   2  14       13.05       52.63     19.67 o 
 -22   2  14       39.79       38.89     16.83 o 
 -21   2  14       58.90       50.59     12.29 o 
 -20   2  14      792.02      763.60     87.64 o 
 -19   2  14      121.03      128.13     16.80 o 
 -18   2  14       14.58       13.10      6.65 o 
 -17   2  14       28.71       42.21     27.48 o 
 -16   2  14      155.91      166.47     31.86 o 
 -15   2  14       28.86       30.32      9.99 o 
 -14   2  14       23.62       10.69      5.61 o 
 -13   2  14        0.91       13.41      8.19 o 
 -12   2  14       37.23       53.71     23.31 o 
 -11   2  14      414.39      385.54     36.62 o 
 -10   2  14      130.22      110.15     16.01 o 
  -9   2  14        0.01        6.59      8.58 o 
  -8   2  14       31.99       42.23     11.68 o 
  -7   2  14       98.67       81.04     10.44 o 
  -6   2  14      175.11      233.27     11.79 o 
  -5   2  14     5045.88     5332.42    118.49 o 
  -4   2  14     4020.43     4339.69     87.54 o 
  -3   2  14      202.80      201.39     15.78 o 
  -2   2  14     1240.61     1301.24     63.60 o 
  -1   2  14     5530.24     5742.30     69.82 o 
   0   2  14     6873.23     7466.46    151.61 o 
   1   2  14     1294.06     1318.97     48.00 o 
   2   2  14       67.68       70.17      9.51 o 
   3   2  14      209.84      167.21     11.96 o 
   4   2  14      664.07      772.79     38.89 o 
   5   2  14       15.81       24.94     12.68 o 
   6   2  14      302.70      374.97     25.23 o 
   7   2  14      355.79      449.02     40.27 o 
   8   2  14     1251.27     1141.66     47.37 o 
   9   2  14        0.68        6.94      6.33 o 
  10   2  14       61.28       60.34     11.35 o 
  11   2  14      602.11      592.25     81.48 o 
  12   2  14      521.07      534.00     42.42 o 
  13   2  14      219.36      201.86     46.13 o 
  14   2  14       74.02      119.27     65.34 o 
  15   2  14        2.04        0.62      9.41 o 
  16   2  14        3.92       28.62      7.45 o 
  17   2  14       15.35       15.82      7.34 o 
  18   2  14        2.54       15.22     15.20 o 
  19   2  14        2.01       43.50     14.01 o 
  20   2  14        1.12       27.51     11.00 o 
  21   2  14        8.74       26.04      9.73 o 
 -22   3  14       35.22       34.73     11.93 o 
 -21   3  14       60.47       47.54     13.38 o 
 -20   3  14      284.22      183.07     22.92 o 
 -19   3  14        3.67        5.27      5.61 o 
 -18   3  14       42.73       35.75      8.05 o 
 -17   3  14       32.21       33.76      9.73 o 
 -16   3  14      148.93      132.78     21.13 o 
 -15   3  14        2.39       24.05      9.65 o 
 -14   3  14        2.13       18.00      5.77 o 
 -13   3  14        8.43       12.37      7.45 o 
 -12   3  14     1340.74     1193.21    126.36 o 
 -11   3  14      602.76      536.60     35.33 o 
 -10   3  14      266.92      277.91     23.76 o 
  -9   3  14       20.21       19.36     12.27 o 
  -8   3  14     1752.31     1794.99     51.84 o 
  -7   3  14      690.22      715.58     48.67 o 
  -6   3  14      130.16      113.95      8.54 o 
  -5   3  14      641.12      605.68     24.30 o 
  -4   3  14      901.72      881.74     34.85 o 
  -3   3  14      357.81      304.85     13.40 o 
  -2   3  14     5068.69     4929.04     80.87 o 
  -1   3  14     4878.00     4899.85     80.74 o 
   0   3  14     1473.82     1589.21     56.44 o 
   1   3  14      340.97      286.39     14.50 o 
   2   3  14     1871.00     1781.29     57.69 o 
   3   3  14      917.65      921.12     33.75 o 
   4   3  14      464.87      531.34     33.67 o 
   5   3  14       18.54       42.65     11.91 o 
   6   3  14       12.20       20.17      9.86 o 
   7   3  14       26.84       35.07      7.67 o 
   8   3  14       90.99      121.79     23.37 o 
   9   3  14       17.03       26.51      7.99 o 
  10   3  14      164.91      163.10     34.33 o 
  11   3  14      432.10      438.03     18.16 o 
  12   3  14      147.59      159.38     15.89 o 
  13   3  14       53.14       76.61     17.04 o 
  14   3  14      594.38      523.25     28.63 o 
  15   3  14       76.85       89.72     16.52 o 
  16   3  14        0.02       31.72      7.14 o 
  17   3  14       25.90       28.71      8.08 o 
  18   3  14       70.81       25.46     18.98 o 
  19   3  14       28.15       11.42     12.81 o 
  20   3  14       58.54       67.41     15.94 o 
 -20   4  14       35.46       26.84     17.90 o 
 -19   4  14       63.39       31.62     38.49 o 
 -18   4  14      160.64      150.87     23.93 o 
 -17   4  14        3.44       30.49      7.15 o 
 -16   4  14      198.83      170.66     16.66 o 
 -15   4  14      301.45      281.96     47.83 o 
 -14   4  14     1022.08     1018.60     38.04 o 
 -13   4  14      170.03      156.13     13.23 o 
 -12   4  14      629.30      693.53     34.17 o 
 -11   4  14     2055.11     2247.93     41.21 o 
 -10   4  14     5095.66     5269.18    108.46 o 
  -9   4  14      282.20      309.11     15.01 o 
  -8   4  14     2318.06     2358.67     75.37 o 
  -7   4  14     3633.82     3689.21    365.80 o 
  -6   4  14     2859.68     2770.98    259.50 o 
  -5   4  14      539.43      524.75     31.96 o 
  -4   4  14     7234.55     7349.19    456.43 o 
  -3   4  14     3711.66     3697.32    150.72 o 
  -2   4  14      330.49      371.95     17.83 o 
  -1   4  14     1130.43      985.27     40.69 o 
   0   4  14     6332.00     6225.82    226.43 o 
   1   4  14     3899.06     3830.30    190.38 o 
   2   4  14     2064.52     2060.00     82.50 o 
   3   4  14      343.23      348.29     27.08 o 
   4   4  14      911.96      833.95     53.33 o 
   5   4  14     1832.48     1811.40    101.72 o 
   6   4  14     2098.69     2039.36    125.44 o 
   7   4  14      421.24      402.50     53.13 o 
   8   4  14      440.86      464.70     22.53 o 
   9   4  14      717.08      757.41     34.18 o 
  10   4  14       87.67       97.41     29.70 o 
  11   4  14      553.20      573.59     19.90 o 
  12   4  14     1359.21     1414.09     53.89 o 
  13   4  14      589.18      599.16     30.86 o 
  14   4  14       13.42       22.99     15.81 o 
  15   4  14      510.50      486.77     35.78 o 
  16   4  14      254.02      214.27     31.62 o 
  17   4  14       34.19       34.67     12.80 o 
  18   4  14        3.76       39.34     15.74 o 
  19   4  14       65.67       56.88     14.10 o 
 -18   5  14      324.42      280.18     77.60 o 
 -17   5  14       61.06      124.35     33.48 o 
 -16   5  14        0.94        9.10     12.03 o 
 -15   5  14      100.07      106.15     33.48 o 
 -14   5  14       87.89      139.78     32.09 o 
 -13   5  14       47.10       52.92     13.89 o 
 -12   5  14       19.96        4.47     10.65 o 
 -11   5  14        3.22       13.32     33.71 o 
 -10   5  14       40.10       38.28     23.61 o 
  -9   5  14       17.14       34.88     14.81 o 
  -8   5  14       44.02       48.01      7.36 o 
  -7   5  14       30.92       29.17      6.69 o 
  -6   5  14      749.64      756.66     29.93 o 
  -5   5  14      118.12       99.83     15.54 o 
  -4   5  14      349.07      342.23     24.80 o 
  -3   5  14      190.62      219.04     25.56 o 
  -2   5  14      571.20      606.38     13.94 o 
  -1   5  14       88.99      122.72     38.65 o 
   0   5  14      806.84      906.25     47.98 o 
   1   5  14       90.55       77.14     17.43 o 
   2   5  14        4.76        8.92      5.68 o 
   3   5  14      493.38      488.15     23.22 o 
   4   5  14      107.81      101.91     18.27 o 
   5   5  14       36.01       27.60     10.03 o 
   6   5  14      213.35      230.80     21.99 o 
   7   5  14     1088.02     1093.89     29.05 o 
   8   5  14      836.29      796.09     32.82 o 
   9   5  14       15.98       21.57      9.49 o 
  10   5  14      253.68      264.46     15.19 o 
  11   5  14       87.42       74.33     17.82 o 
  12   5  14       33.70       40.24     11.50 o 
  13   5  14        1.66        8.18      6.55 o 
  14   5  14       87.19       59.06     30.47 o 
  15   5  14       13.36       33.11     11.31 o 
  16   5  14        0.53       33.85     15.36 o 
  17   5  14       15.38       29.66     10.30 o 
 -16   6  14      100.30       94.11     27.46 o 
 -15   6  14       50.42       55.85     16.05 o 
 -14   6  14        6.69        8.33     11.26 o 
 -13   6  14        6.22        8.49      6.48 o 
 -12   6  14        4.39       33.79     14.50 o 
 -11   6  14       12.51       29.31     12.03 o 
 -10   6  14       49.62       58.16     16.82 o 
  -9   6  14       91.39       85.63     23.91 o 
  -8   6  14       71.30       82.54     26.84 o 
  -7   6  14        0.01       36.41     15.12 o 
  -6   6  14      327.55      294.68     20.83 o 
  -5   6  14        4.23        9.72     10.80 o 
  -4   6  14       92.53       55.34     13.93 o 
  -3   6  14       48.87       34.34      8.26 o 
  -2   6  14      356.98      337.33     15.87 o 
  -1   6  14        7.19       24.69      8.12 o 
   0   6  14      246.21      283.49     26.38 o 
   1   6  14      148.21      131.08     20.98 o 
   2   6  14        9.88       18.91      7.64 o 
   3   6  14        7.54       13.92      5.43 o 
   4   6  14        0.25       12.21      4.86 o 
   5   6  14        6.17       15.91      5.10 o 
   6   6  14        4.72        9.42      7.33 o 
   7   6  14        0.86       20.73      9.80 o 
   8   6  14      138.50       90.45     23.84 o 
   9   6  14      118.12       90.92     23.30 o 
  10   6  14       19.64       13.21     10.57 o 
  11   6  14       76.71       75.17     13.98 o 
  12   6  14      286.02      235.15     46.13 o 
  13   6  14      117.24       74.76     18.25 o 
  14   6  14       17.79       24.07     18.36 o 
 -11   7  14      108.29       65.11     21.14 o 
 -10   7  14        0.08       14.81     14.50 o 
  -9   7  14      158.73      120.96     42.43 o 
  -8   7  14      462.98      343.28     94.88 o 
  -7   7  14       37.15       55.70     22.68 o 
  -6   7  14      243.83      176.04     64.03 o 
  -5   7  14       57.13       64.80     20.67 o 
  -4   7  14      148.37      100.44     24.07 o 
  -3   7  14       13.38       24.07     12.19 o 
  -2   7  14      220.33      145.02     44.43 o 
  -1   7  14        0.33       48.29     18.67 o 
   0   7  14        8.00      -10.95     10.95 o 
   1   7  14        0.01       13.73     10.18 o 
   2   7  14       63.44       68.66     20.37 o 
   3   7  14        6.75       34.87     11.11 o 
   4   7  14       10.71       16.20     14.19 o 
   5   7  14      108.11      111.70     16.66 o 
   6   7  14      220.11      176.61     26.69 o 
   7   7  14      184.24      129.97     23.94 o 
   8   7  14       34.80       38.01     19.05 o 
   9   7  14       16.50       18.11      7.33 o 
  10   7  14      256.91      207.11     35.52 o 
 -23   1  15        9.67       16.54      8.61 o 
 -22   1  15       19.60       36.15     18.39 o 
 -21   1  15       71.81       52.29     15.74 o 
 -20   1  15      292.76      183.46     20.97 o 
 -19   1  15       71.60       56.39     10.71 o 
 -18   1  15       46.97       89.17     16.15 o 
 -17   1  15      274.32      305.29     23.09 o 
 -16   1  15      398.62      317.04     27.63 o 
 -15   1  15        0.48       19.67      7.53 o 
 -14   1  15      371.19      362.12     48.72 o 
 -13   1  15      836.25      826.16     46.00 o 
 -12   1  15      606.88      623.15     31.91 o 
 -11   1  15       35.72       55.13      6.50 o 
 -10   1  15     1945.31     1988.74     61.31 o 
  -9   1  15     1664.20     1608.68     92.92 o 
  -8   1  15      173.75      162.74     15.32 o 
  -7   1  15       31.04       49.60      3.84 o 
  -6   1  15     3724.50     3970.44     79.48 o 
  -5   1  15     1372.38     1251.12     31.39 o 
  -4   1  15     1330.31     1361.96     37.74 o 
  -3   1  15     2153.27     2254.45     61.93 o 
  -2   1  15     4535.06     4684.00     72.80 o 
  -1   1  15      120.65      131.75     11.16 o 
   0   1  15     6300.16     6781.04    126.84 o 
   1   1  15    12946.39    13802.95    170.60 o 
   2   1  15     4090.34     4001.03    122.54 o 
   3   1  15        0.11        6.32      4.98 o 
   4   1  15      641.19      827.50     29.00 o 
   5   1  15     1783.24     1926.29    107.29 o 
   6   1  15       73.68       79.37      9.87 o 
   7   1  15       28.83       24.42      4.27 o 
   8   1  15        3.54        3.91     12.50 o 
   9   1  15        0.13       12.99     17.43 o 
  10   1  15       64.96      103.09     16.71 o 
  11   1  15      580.12      691.11     58.07 o 
  12   1  15     1658.46     1629.77    113.11 o 
  13   1  15      867.60     1091.76     75.14 o 
  14   1  15      126.31      198.14     29.39 o 
  15   1  15      435.42      421.67     57.55 o 
  16   1  15     1391.68     1422.74    107.92 o 
  17   1  15      730.45      760.65     52.14 o 
  18   1  15      108.16      194.14     31.92 o 
  19   1  15       72.57       71.12     20.11 o 
  20   1  15        0.01       30.87     12.76 o 
  21   1  15        4.04       31.68     13.65 o 
 -23   2  15       14.48        9.68      7.54 o 
 -22   2  15      281.42      189.73     40.04 o 
 -21   2  15        7.24       26.67      6.22 o 
 -20   2  15       10.33       24.89      9.47 o 
 -19   2  15      245.90      193.72     38.06 o 
 -18   2  15      359.74      382.54     45.37 o 
 -17   2  15      163.90      135.35     19.83 o 
 -16   2  15      585.91      523.42     28.81 o 
 -15   2  15     1013.45     1047.28     71.39 o 
 -14   2  15      479.49      474.67     33.89 o 
 -13   2  15      793.68      823.44     29.43 o 
 -12   2  15     3337.68     3318.66    123.46 o 
 -11   2  15     1633.55     1560.01     66.98 o 
 -10   2  15      139.10      138.13     18.59 o 
  -9   2  15     1649.77     1570.85     66.74 o 
  -8   2  15     3446.54     3510.92    177.52 o 
  -7   2  15      593.25      571.94     29.84 o 
  -6   2  15      986.18     1057.55     36.56 o 
  -5   2  15     4613.59     4628.99    338.26 o 
  -4   2  15     5362.50     5652.85    599.15 o 
  -3   2  15      476.97      519.01     34.45 o 
  -2   2  15     3411.57     3403.60     79.61 o 
  -1   2  15    10269.84    11225.66    180.69 o 
   0   2  15    12536.59    13780.35    190.50 o 
   1   2  15     2593.58     2525.21     61.51 o 
   2   2  15      904.73     1138.56     38.85 o 
   3   2  15     2082.81     2127.41     88.05 o 
   4   2  15     3631.44     3473.74     60.41 o 
   5   2  15     1071.96      943.90     36.16 o 
   6   2  15       57.11       84.26     11.98 o 
   7   2  15      500.23      462.60     30.59 o 
   8   2  15      851.96      750.43     31.22 o 
   9   2  15       25.84       16.19     18.21 o 
  10   2  15      164.58      170.59     30.27 o 
  11   2  15     1808.95     1807.42     71.64 o 
  12   2  15     1854.49     1832.48     85.69 o 
  13   2  15       27.78       42.76     10.99 o 
  14   2  15       38.80       32.71     16.58 o 
  15   2  15      749.92      662.15     81.54 o 
  16   2  15     1241.81     1003.47    241.37 o 
  17   2  15       97.69       94.48     23.09 o 
  18   2  15        1.29       33.20     17.43 o 
  19   2  15       79.77       99.71     27.21 o 
  20   2  15      149.33      176.69     49.76 o 
  21   2  15       52.77       45.11     17.90 o 
 -22   3  15       41.65       35.18     16.97 o 
 -21   3  15       20.11       28.34     16.30 o 
 -20   3  15       77.37       78.58     15.97 o 
 -19   3  15       72.53       74.37     26.65 o 
 -18   3  15       67.42       48.83     11.57 o 
 -17   3  15      204.58      183.62     20.62 o 
 -16   3  15       91.23       96.90     18.42 o 
 -15   3  15      198.95      190.80     20.46 o 
 -14   3  15      240.60      261.74     31.21 o 
 -13   3  15     1514.03     1646.45     62.78 o 
 -12   3  15     3422.83     3311.26    106.47 o 
 -11   3  15     2770.72     2914.93     84.72 o 
 -10   3  15        0.79       11.34      4.06 o 
  -9   3  15      853.59      811.71     37.09 o 
  -8   3  15     2537.41     2555.33     58.71 o 
  -7   3  15      191.91      200.27     17.82 o 
  -6   3  15       94.30       85.40     30.93 o 
  -5   3  15       98.13      112.93     19.90 o 
  -4   3  15      225.78      209.82     20.37 o 
  -3   3  15      490.35      361.64     28.39 o 
  -2   3  15      479.29      433.81     22.08 o 
  -1   3  15       15.62       14.21      4.83 o 
   0   3  15        2.36        4.02      3.74 o 
   1   3  15       88.61       92.13     12.85 o 
   2   3  15       13.90       19.83      5.63 o 
   3   3  15      167.50      197.13     15.63 o 
   4   3  15      444.81      439.80     21.64 o 
   5   3  15       21.60       17.21      5.08 o 
   6   3  15        0.28       14.74      8.18 o 
   7   3  15       89.25      109.66     15.78 o 
   8   3  15      640.36      701.25     46.24 o 
   9   3  15      528.03      552.57     38.03 o 
  10   3  15      112.83      120.75     20.97 o 
  11   3  15        0.44       -2.82      6.17 o 
  12   3  15       41.87       56.92     10.30 o 
  13   3  15       62.81       79.68     19.59 o 
  14   3  15      117.44      101.26     18.39 o 
  15   3  15       57.37       69.09     16.47 o 
  16   3  15        5.35       14.21      6.02 o 
  17   3  15       25.86       51.24     15.17 o 
  18   3  15      172.32      130.74     28.52 o 
  19   3  15      192.22      208.17     39.39 o 
  20   3  15        0.61       11.75      7.72 o 
 -20   4  15       49.70       60.17     15.04 o 
 -19   4  15        9.21       34.10     14.16 o 
 -18   4  15      253.67      179.19     70.82 o 
 -17   4  15      112.08       79.45     23.14 o 
 -16   4  15      121.64       82.08     24.38 o 
 -15   4  15       45.50       79.89     27.69 o 
 -14   4  15       77.60       61.09     15.44 o 
 -13   4  15        3.70        7.17     12.73 o 
 -12   4  15      278.06      327.47     11.45 o 
 -11   4  15     1214.78     1251.22     52.69 o 
 -10   4  15      325.63      301.86     26.74 o 
  -9   4  15      107.90      133.84     22.95 o 
  -8   4  15     1487.58     1522.08     70.64 o 
  -7   4  15     1892.31     1764.68     43.39 o 
  -6   4  15      145.58       86.40     12.57 o 
  -5   4  15      356.16      349.19     17.37 o 
  -4   4  15      729.64      627.02     41.05 o 
  -3   4  15      135.62      139.88     19.90 o 
  -2   4  15      680.75      694.68     29.42 o 
  -1   4  15      901.31      840.10     34.83 o 
   0   4  15      199.17       60.83     23.53 o 
   1   4  15        0.93       -5.25      5.82 o 
   2   4  15       14.99       10.45      7.66 o 
   3   4  15       38.36       22.16      7.80 o 
   4   4  15       19.58       19.71      6.74 o 
   5   4  15     1111.80      906.81     92.27 o 
   6   4  15     2174.09     2065.67     59.06 o 
   7   4  15     2101.58     2011.33     67.26 o 
   8   4  15      198.85      166.88     19.36 o 
   9   4  15       11.54       27.74      7.30 o 
  10   4  15      407.74      387.42     25.41 o 
  11   4  15      633.29      618.61     52.46 o 
  12   4  15      317.41      313.59     22.99 o 
  13   4  15       88.17       73.90     16.20 o 
  14   4  15       44.68       38.39     23.99 o 
  15   4  15       76.08       73.48     16.06 o 
  16   4  15       41.38       26.54     10.65 o 
  17   4  15        4.05       26.57      8.82 o 
  18   4  15       35.09       24.94     16.43 o 
 -18   5  15        1.86       19.75     13.42 o 
 -17   5  15       11.31       38.26     24.53 o 
 -16   5  15       19.61       21.91     11.73 o 
 -15   5  15       27.52       17.28     11.11 o 
 -14   5  15       15.30       15.27     17.13 o 
 -13   5  15        9.47       23.45     13.58 o 
 -12   5  15       85.68       88.56     21.75 o 
 -11   5  15       27.65       53.54     18.82 o 
 -10   5  15        9.69       29.93     12.96 o 
  -9   5  15        8.24       19.34      7.95 o 
  -8   5  15       45.24       47.45     12.97 o 
  -7   5  15       47.35       44.60      8.86 o 
  -6   5  15       71.50       67.16     16.63 o 
  -5   5  15        2.01       26.90      4.37 o 
  -4   5  15       19.01       14.89      4.95 o 
  -3   5  15       51.55       66.08     10.16 o 
  -2   5  15      101.94      109.22     14.21 o 
  -1   5  15      212.72      228.58     18.49 o 
   0   5  15      163.76      166.37     16.74 o 
   1   5  15       46.48       54.77     13.73 o 
   2   5  15       27.82       27.31     11.88 o 
   3   5  15      273.12      301.97     28.13 o 
   4   5  15      868.24      897.59    106.30 o 
   5   5  15       92.42       92.43     14.58 o 
   6   5  15       25.81       21.32     11.65 o 
   7   5  15      226.48      207.03     14.84 o 
   8   5  15      160.18      161.55     15.51 o 
   9   5  15       98.54       91.90     14.21 o 
  10   5  15      619.80      621.83     26.46 o 
  11   5  15      645.74      596.24     29.73 o 
  12   5  15        3.76       28.22      9.60 o 
  13   5  15      179.68      180.04     20.07 o 
  14   5  15      220.09      239.12     25.53 o 
  15   5  15      147.33      167.69     32.86 o 
  16   5  15        0.42        4.97      8.37 o 
 -15   6  15       50.65      108.15     22.22 o 
 -14   6  15        3.62       33.94     18.05 o 
 -13   6  15      125.14      125.59     41.66 o 
 -12   6  15      115.37      127.44     39.50 o 
 -11   6  15      228.20      245.31     68.66 o 
 -10   6  15       17.76       53.84     20.83 o 
  -9   6  15      202.89      233.43     31.78 o 
  -8   6  15      532.81      578.56     46.44 o 
  -7   6  15      158.04      200.41     37.49 o 
  -6   6  15        8.46       14.97     10.18 o 
  -5   6  15      111.98      149.04     25.92 o 
  -4   6  15      815.84      759.06     30.39 o 
  -3   6  15        0.60       26.69     16.20 o 
  -2   6  15       83.17       92.41     25.30 o 
  -1   6  15       59.68       86.27     17.88 o 
   0   6  15      407.29      420.48     45.82 o 
   1   6  15       51.62       59.15     18.36 o 
   2   6  15       87.10       93.61     15.97 o 
   3   6  15      573.43      541.46     42.35 o 
   4   6  15      639.74      647.37     40.65 o 
   5   6  15      755.58      723.64     37.18 o 
   6   6  15       27.83       27.42      6.93 o 
   7   6  15      575.50      632.05     43.10 o 
   8   6  15      514.34      532.88     37.00 o 
   9   6  15       68.24       59.27     12.19 o 
  10   6  15       20.44       26.05     10.03 o 
  11   6  15      323.25      341.73     31.40 o 
  12   6  15      105.75       97.69     26.88 o 
  13   6  15      284.88      193.39     52.16 o 
 -11   7  15       19.13       83.31     18.67 o 
 -10   7  15       27.04       58.94     27.15 o 
  -9   7  15       39.31       47.52     26.07 o 
  -8   7  15       30.12       51.84     16.82 o 
  -7   7  15        0.06       19.90      9.87 o 
  -6   7  15       50.40       72.05     24.07 o 
  -5   7  15       31.31       32.40     14.35 o 
  -4   7  15       52.76       47.06     21.29 o 
  -3   7  15       16.13        2.62     11.57 o 
  -2   7  15        0.66       23.30     11.88 o 
  -1   7  15        1.52       18.51     12.34 o 
   0   7  15      251.08      296.22     27.77 o 
   1   7  15       16.07       17.74     14.04 o 
   2   7  15      349.71      362.56     31.94 o 
   3   7  15      909.21     1002.52     70.66 o 
   4   7  15      616.61      689.18     53.07 o 
   5   7  15       48.99       14.35     11.26 o 
   6   7  15      209.26      267.68     28.70 o 
   7   7  15      555.94      595.06     52.15 o 
   8   7  15      171.69      148.73     23.30 o 
   9   7  15        0.68        4.17     10.03 o 
 -23   0  16        0.09       20.73      9.70 o 
 -22   0  16        0.24       28.72     24.15 o 
 -21   0  16       48.72       37.39     10.07 o 
 -20   0  16      151.52      138.31     32.93 o 
 -19   0  16      157.34      157.27     31.24 o 
 -18   0  16       80.79       70.78     25.07 o 
 -17   0  16      193.03      205.07     21.17 o 
 -16   0  16      740.62      762.62     28.19 o 
 -15   0  16      260.89      247.10     24.20 o 
 -14   0  16      186.93      271.86     39.26 o 
 -13   0  16      731.92      790.20    101.21 o 
 -12   0  16      562.27      516.21     43.13 o 
 -11   0  16       91.33       76.44     11.19 o 
 -10   0  16      659.25      616.63    107.61 o 
  -9   0  16        1.74       14.66      8.95 o 
  -8   0  16      289.74      254.85     21.72 o 
  -7   0  16      437.41      454.74     74.97 o 
  -6   0  16       35.34       51.97      6.12 o 
  -5   0  16     1176.37     1229.48     46.79 o 
  -4   0  16      581.15      518.76     25.22 o 
  -3   0  16      391.35      397.98     20.29 o 
  -2   0  16       12.33       30.55      6.09 o 
  -1   0  16      935.51      835.07     39.02 o 
   0   0  16     3420.13     3333.47     63.49 o 
   1   0  16      847.70      965.31     45.41 o 
   2   0  16        1.32       20.25      6.11 o 
   3   0  16     4731.36     4318.58     73.75 o 
   4   0  16     5806.35     5706.12    215.61 o 
   5   0  16     5689.81     6446.34    193.01 o 
   6   0  16     2130.55     2680.02     90.41 o 
   7   0  16       20.37       30.08      9.41 o 
   8   0  16      319.22      375.21     42.12 o 
   9   0  16     1295.10     1337.93     89.33 o 
  10   0  16      212.81      280.95     48.14 o 
  11   0  16       21.60       16.51     14.81 o 
  12   0  16      401.85      362.41     32.55 o 
  13   0  16        3.78       15.58     10.49 o 
  14   0  16      807.79      895.45    120.49 o 
  15   0  16      474.76      488.30     87.63 o 
  16   0  16      483.79      496.94     52.61 o 
  17   0  16      103.14      130.37     37.34 o 
  18   0  16      198.28      202.57     41.04 o 
  19   0  16       44.09       86.24     31.16 o 
  20   0  16        8.63       41.50     16.35 o 
  21   0  16        9.47       26.84     23.45 o 
 -23   1  16        5.32       24.65      9.68 o 
 -22   1  16       31.23       35.48     13.96 o 
 -21   1  16      219.78      184.91     25.87 o 
 -20   1  16      437.09      413.35     47.66 o 
 -19   1  16        7.13        7.92      8.64 o 
 -18   1  16      175.81      167.18     19.45 o 
 -17   1  16      771.37      700.81     28.13 o 
 -16   1  16      606.57      644.03     28.74 o 
 -15   1  16       46.94       58.72      9.94 o 
 -14   1  16     1126.04     1197.60     49.90 o 
 -13   1  16     1641.69     1669.66     63.91 o 
 -12   1  16      913.72     1034.94     48.44 o 
 -11   1  16       93.11       61.61     10.82 o 
 -10   1  16     1175.34     1110.67     44.00 o 
  -9   1  16     2406.36     2174.86     63.10 o 
  -8   1  16     2696.56     2551.23     84.38 o 
  -7   1  16       80.55      118.19      7.08 o 
  -6   1  16      327.85      249.40     11.32 o 
  -5   1  16     1755.38     1666.00     41.13 o 
  -4   1  16     2852.46     3031.66     70.74 o 
  -3   1  16      389.30      281.43     12.09 o 
  -2   1  16     4387.85     4096.95     90.88 o 
  -1   1  16     5635.00     5755.20     65.54 o 
   0   1  16     1384.49     1511.12     37.61 o 
   1   1  16        0.86        0.99      3.16 o 
   2   1  16     4053.21     3866.73     50.06 o 
   3   1  16     2830.69     3011.11     70.57 o 
   4   1  16       77.10      106.44      9.31 o 
   5   1  16        8.68        4.51      3.49 o 
   6   1  16     1208.46     1121.75     58.65 o 
   7   1  16     1144.87     1063.40     56.93 o 
   8   1  16        0.08        4.91      6.21 o 
   9   1  16      586.63      669.70     66.49 o 
  10   1  16     1955.81     2214.16    126.59 o 
  11   1  16     1775.39     1824.55     88.09 o 
  12   1  16       91.43      174.09     21.42 o 
  13   1  16      312.47      424.75     52.46 o 
  14   1  16     2494.90     2589.54    159.68 o 
  15   1  16     1162.71     1117.76    107.77 o 
  16   1  16       10.39       61.46     19.75 o 
  17   1  16      156.85      218.72     33.01 o 
  18   1  16      989.20     1073.96     92.11 o 
  19   1  16      301.24      329.47     64.03 o 
  20   1  16        5.95       52.37     21.60 o 
  21   1  16      187.80      122.05     35.32 o 
 -23   2  16       15.33       29.36     10.80 o 
 -22   2  16        4.08        5.19      6.67 o 
 -21   2  16       13.59       27.37      8.56 o 
 -20   2  16       83.42       34.14      8.12 o 
 -19   2  16       11.77       16.49      8.22 o 
 -18   2  16      175.44      113.82     21.79 o 
 -17   2  16       54.60       43.85     18.86 o 
 -16   2  16      154.70      149.69     24.65 o 
 -15   2  16       84.14       86.39     12.05 o 
 -14   2  16      101.95       92.13     18.08 o 
 -13   2  16        4.23        8.11      3.83 o 
 -12   2  16       17.58       34.47      8.44 o 
 -11   2  16        3.43       11.80      6.17 o 
 -10   2  16      117.43      138.92      9.51 o 
  -9   2  16     1514.11     1559.34    127.02 o 
  -8   2  16      360.24      344.43     25.10 o 
  -7   2  16      430.60      406.14     16.89 o 
  -6   2  16      902.64      839.89     52.40 o 
  -5   2  16     1945.27     1863.77    110.17 o 
  -4   2  16     1566.06     1432.91     76.14 o 
  -3   2  16     4216.79     3985.66    193.39 o 
  -2   2  16     7074.00     7499.47    215.07 o 
  -1   2  16     3809.39     3596.71    100.15 o 
   0   2  16       11.26        3.54      5.50 o 
   1   2  16       57.20       66.99      7.05 o 
   2   2  16      573.56      604.07     26.62 o 
   3   2  16     2554.41     2566.11     41.29 o 
   4   2  16      152.67      174.96     10.24 o 
   5   2  16      185.49      173.46     14.06 o 
   6   2  16      479.71      451.35     36.72 o 
   7   2  16       60.09       90.28     11.22 o 
   8   2  16       34.94       56.61      7.91 o 
   9   2  16       86.99      125.96     14.93 o 
  10   2  16       52.21       61.10     15.12 o 
  11   2  16      350.80      369.84     29.45 o 
  12   2  16      137.46      139.65     19.67 o 
  13   2  16      259.77      195.88     29.63 o 
  14   2  16      115.04      148.33     32.51 o 
  15   2  16       84.81      155.19     32.55 o 
  16   2  16        6.41       57.21     18.38 o 
  17   2  16        1.13       39.77     12.43 o 
  18   2  16       86.54      209.14     94.11 o 
  19   2  16        4.75       36.90     15.60 o 
  20   2  16      144.83      137.43     30.92 o 
 -22   3  16        0.55       23.76     14.04 o 
 -21   3  16        0.22       11.02     11.06 o 
 -20   3  16      128.81       96.37     19.02 o 
 -19   3  16      254.78      205.96     25.88 o 
 -18   3  16      170.11      148.96     29.09 o 
 -17   3  16      208.97      158.45     21.63 o 
 -16   3  16      341.53      288.83     24.98 o 
 -15   3  16      749.33      741.35     67.27 o 
 -14   3  16      255.28      253.10     23.99 o 
 -13   3  16      218.52      165.17     22.54 o 
 -12   3  16     1604.15     1427.84    202.80 o 
 -11   3  16     1660.91     1629.85     98.52 o 
 -10   3  16      108.02      104.15     18.11 o 
  -9   3  16     2272.73     2094.59     96.03 o 
  -8   3  16     1975.76     1961.62     89.68 o 
  -7   3  16     2300.20     2392.65    200.87 o 
  -6   3  16      665.33      663.10     58.47 o 
  -5   3  16        0.05       14.66      9.57 o 
  -4   3  16      129.08      151.35     16.05 o 
  -3   3  16     1553.45     1579.84    109.39 o 
  -2   3  16     2330.14     2349.55     54.00 o 
  -1   3  16      711.44      672.75     27.17 o 
   0   3  16      433.72      416.88     39.67 o 
   1   3  16     1070.93      997.12     40.10 o 
   2   3  16      568.37      538.21     36.32 o 
   3   3  16      116.95      127.10     10.49 o 
   4   3  16     1364.02     1318.85     46.85 o 
   5   3  16      911.98      746.35     88.25 o 
   6   3  16      105.82      128.37     17.26 o 
   7   3  16       52.25       66.73     11.34 o 
   8   3  16      163.56      121.66     21.44 o 
   9   3  16      329.57      290.47     32.43 o 
  10   3  16       60.46       42.96      8.22 o 
  11   3  16       22.50       11.63      9.95 o 
  12   3  16        1.48       24.21      6.68 o 
  13   3  16      238.38      213.49     15.53 o 
  14   3  16      134.98       88.85     16.74 o 
  15   3  16       53.43       72.53     15.75 o 
  16   3  16       11.29        8.79     10.03 o 
  17   3  16      154.20      129.57     37.34 o 
  18   3  16       38.52       33.48     10.03 o 
  19   3  16        3.56       31.01     12.04 o 
 -20   4  16      135.44       94.02     18.12 o 
 -19   4  16       16.28       26.66     14.49 o 
 -18   4  16      182.73      176.44     26.17 o 
 -17   4  16      413.49      307.33    104.14 o 
 -16   4  16      450.21      495.55     61.71 o 
 -15   4  16        0.24       17.59     10.95 o 
 -14   4  16      842.48      800.72     35.33 o 
 -13   4  16      269.12      352.93     14.43 o 
 -12   4  16      177.22      210.05     20.37 o 
 -11   4  16      641.08      669.70     48.29 o 
 -10   4  16     2824.70     3137.55     51.96 o 
  -9   4  16     1397.57     1504.28     83.93 o 
  -8   4  16      135.95      119.19     15.58 o 
  -7   4  16      676.05      645.98     21.42 o 
  -6   4  16     3233.58     3422.71     78.91 o 
  -5   4  16     3500.92     3770.70     85.25 o 
  -4   4  16      882.51      873.59     44.51 o 
  -3   4  16        0.06        5.43      6.10 o 
  -2   4  16     1484.68     1439.84     71.74 o 
  -1   4  16     1872.85     1842.98     84.13 o 
   0   4  16      300.18      329.70     35.49 o 
   1   4  16      917.78      838.03     51.63 o 
   2   4  16     2200.56     1813.13    105.60 o 
   3   4  16     1807.89     1741.79     63.21 o 
   4   4  16       35.96       31.31      8.11 o 
   5   4  16     3853.63     3658.69     95.33 o 
   6   4  16     2785.15     2710.15     86.28 o 
   7   4  16     1948.91     1902.00     84.62 o 
   8   4  16        0.76       21.22      6.78 o 
   9   4  16      924.04      896.09     23.06 o 
  10   4  16      675.76      680.93     81.00 o 
  11   4  16      444.38      446.06     19.64 o 
  12   4  16       67.92      101.15     19.21 o 
  13   4  16       30.65       41.91     11.65 o 
  14   4  16       94.38       98.76     26.69 o 
  15   4  16      160.06      156.15     24.11 o 
  16   4  16       65.67       63.85     14.08 o 
  17   4  16        3.92        7.85      7.68 o 
  18   4  16       66.86       41.84     33.02 o 
 -18   5  16        7.14       45.82     21.14 o 
 -17   5  16        0.22       46.28     19.75 o 
 -16   5  16       73.91       75.91     23.76 o 
 -15   5  16        3.14       13.42     11.42 o 
 -14   5  16       45.92       64.49     22.53 o 
 -13   5  16       35.26       81.92     24.99 o 
 -12   5  16       23.50       26.38     10.65 o 
 -11   5  16       29.21       83.31     22.06 o 
 -10   5  16      229.86      187.30     33.79 o 
  -9   5  16      175.51      239.75     19.29 o 
  -8   5  16       32.00       58.47     28.70 o 
  -7   5  16      139.50      142.25     23.91 o 
  -6   5  16      491.79      451.02     31.47 o 
  -5   5  16       14.45       17.86      4.20 o 
  -4   5  16       43.31       23.21      4.14 o 
  -3   5  16      659.76      572.32     41.66 o 
  -2   5  16     1216.78     1110.11     37.33 o 
  -1   5  16       65.98       37.85      5.94 o 
   0   5  16      555.54      497.85     39.19 o 
   1   5  16     2540.87     2428.10     79.92 o 
   2   5  16     1708.64     1570.64     63.30 o 
   3   5  16      237.89      204.00     38.20 o 
   4   5  16      101.90       97.62     17.07 o 
   5   5  16     1724.97     1742.55    179.89 o 
   6   5  16     1048.45     1129.72     42.12 o 
   7   5  16      169.27      195.72     12.80 o 
   8   5  16       11.76        6.78      5.77 o 
   9   5  16      334.46      325.33     33.94 o 
  10   5  16      239.98      209.87     25.88 o 
  11   5  16       36.60       38.39      9.40 o 
  12   5  16      186.53      224.97     21.05 o 
  13   5  16       96.89       86.82     20.75 o 
  14   5  16       39.91       30.86     15.27 o 
  15   5  16       61.99       50.97     32.94 o 
  16   5  16      152.27      147.14     42.50 o 
 -15   6  16        5.83       18.67     17.43 o 
 -14   6  16       58.75       71.28     27.31 o 
 -13   6  16        7.32        2.16     11.42 o 
 -12   6  16       25.93        6.33     13.89 o 
 -11   6  16       37.39       67.42     22.37 o 
 -10   6  16       19.69       13.42     10.49 o 
  -9   6  16       15.74        9.10     12.96 o 
  -8   6  16        2.71       12.81     10.03 o 
  -7   6  16        3.92        5.86      9.72 o 
  -6   6  16       91.54       80.23     22.22 o 
  -5   6  16       34.60       49.37     18.82 o 
  -4   6  16       29.47       23.61     14.81 o 
  -3   6  16      205.52      228.18     46.59 o 
  -2   6  16       23.48        1.39      9.41 o 
  -1   6  16        0.48        8.02     10.18 o 
   0   6  16        7.32       13.39      4.18 o 
   1   6  16       12.27       16.34     10.03 o 
   2   6  16        1.25       -5.32      5.32 o 
   3   6  16        4.94        3.09      7.64 o 
   4   6  16       22.12       20.18      7.17 o 
   5   6  16      116.03       84.37     15.94 o 
   6   6  16       94.15       61.25     16.12 o 
   7   6  16       25.10       28.72      6.70 o 
   8   6  16       94.34      107.18     19.52 o 
   9   6  16      114.80      114.14     33.48 o 
  10   6  16       53.16       64.99     14.07 o 
  11   6  16       33.08       27.66     12.27 o 
  12   6  16      223.98      231.76     26.30 o 
  13   6  16      558.25      546.67     64.49 o 
 -11   7  16      118.49       86.55     33.17 o 
 -10   7  16        2.57        4.17     11.26 o 
  -9   7  16       65.91      104.76     28.70 o 
  -8   7  16        9.47       32.55     13.89 o 
  -7   7  16       13.23       14.66     10.80 o 
  -6   7  16       43.16       48.91     17.90 o 
  -5   7  16       42.93       45.82     20.06 o 
  -4   7  16       28.32       33.79     12.03 o 
  -2   7  16      188.55      189.92     22.06 o 
  -1   7  16       35.64       20.37     12.81 o 
   0   7  16       12.70       31.78     14.35 o 
   1   7  16      369.19      475.19     39.80 o 
   2   7  16      439.66      395.27     36.41 o 
   3   7  16      120.19      141.78     43.97 o 
   4   7  16       26.99       43.97     20.37 o 
   5   7  16      459.92      585.65     50.91 o 
   6   7  16      597.92      659.71     54.62 o 
   7   7  16       83.25       29.93     11.57 o 
   8   7  16       15.95       -6.94     10.18 o 
   9   7  16       65.22       68.19     16.66 o 
 -23   1  17        1.42       15.49      6.90 o 
 -22   1  17        1.53       20.17     11.34 o 
 -21   1  17       21.64       24.07     12.78 o 
 -20   1  17       47.65       61.88     14.83 o 
 -19   1  17      183.89      161.62     18.32 o 
 -18   1  17      198.07      164.15     19.59 o 
 -17   1  17        0.01       17.25      6.11 o 
 -16   1  17      138.54      158.43     17.73 o 
 -15   1  17     1297.01     1368.00     69.10 o 
 -14   1  17     1280.62     1153.56     44.36 o 
 -13   1  17       75.26       93.93     12.52 o 
 -12   1  17      214.19      217.71     27.79 o 
 -11   1  17      278.73      288.60     17.75 o 
 -10   1  17      592.14      564.71     30.93 o 
  -9   1  17        9.41       13.25      4.30 o 
  -8   1  17      411.04      408.58     26.43 o 
  -7   1  17       30.33       31.46      5.17 o 
  -6   1  17        4.13       12.75      5.81 o 
  -5   1  17      769.93      824.96     25.53 o 
  -4   1  17     3066.50     3269.70     77.65 o 
  -3   1  17     1923.74     1917.24     47.62 o 
  -2   1  17       32.00        8.42      5.83 o 
  -1   1  17     1573.16     1606.45     49.86 o 
   0   1  17     3263.37     3116.87     51.49 o 
   1   1  17     1155.15      960.82     43.55 o 
   2   1  17       34.23       40.34      3.70 o 
   3   1  17      748.33      707.69     40.55 o 
   4   1  17        0.83        6.79      3.88 o 
   5   1  17      108.41      132.41     10.39 o 
   6   1  17      104.77      116.30     11.43 o 
   7   1  17        2.78       11.46      4.67 o 
   8   1  17      267.87      323.52     41.64 o 
   9   1  17      572.48      525.22     33.23 o 
  10   1  17      582.59      631.94     69.97 o 
  11   1  17      361.19      376.09     37.56 o 
  12   1  17      449.87      448.60     30.62 o 
  13   1  17     2018.84     2283.10    117.87 o 
  14   1  17     1096.97     1034.90     80.07 o 
  15   1  17      167.13      154.56     23.77 o 
  16   1  17     1080.34     1189.33    106.89 o 
  17   1  17      277.36      299.58     43.98 o 
  18   1  17       18.24       43.73     10.67 o 
  19   1  17      126.76       77.92     49.83 o 
  20   1  17      114.58      121.90     28.71 o 
  21   1  17       13.70       42.45      9.69 o 
 -22   2  17        6.65       24.81     14.99 o 
 -21   2  17      160.66      121.15     28.59 o 
 -20   2  17      196.65      201.14     36.24 o 
 -19   2  17      217.72      203.13     29.33 o 
 -18   2  17      120.20      106.09     29.03 o 
 -17   2  17     1024.97     1100.91     55.72 o 
 -16   2  17     1101.96     1031.55     51.50 o 
 -15   2  17      356.76      413.51     68.49 o 
 -14   2  17      733.46      653.33     31.57 o 
 -13   2  17     1736.35     2023.30    105.53 o 
 -12   2  17      492.19      449.25     18.00 o 
 -11   2  17      439.40      427.82     27.63 o 
 -10   2  17     1244.03     1238.16     49.28 o 
  -9   2  17     2717.87     2781.83    140.33 o 
  -8   2  17      505.81      476.26     27.91 o 
  -7   2  17      389.56      401.51     21.91 o 
  -6   2  17      372.76      422.78     30.18 o 
  -5   2  17     9302.57     9292.84    414.48 o 
  -4   2  17     9692.09     9606.98    585.81 o 
  -3   2  17     4276.34     4178.73    144.72 o 
  -2   2  17       80.89       48.90     11.44 o 
  -1   2  17     7256.42     7254.11    177.30 o 
   0   2  17    13725.85    13885.18    490.78 o 
   1   2  17     1873.94     1847.91     69.59 o 
   2   2  17     1837.94     1691.47     64.67 o 
   3   2  17      557.07      505.47     21.66 o 
   4   2  17      457.14      423.11     18.97 o 
   5   2  17      617.04      647.80     59.10 o 
   6   2  17     1109.99     1235.54     46.65 o 
   7   2  17     1031.45     1049.70     45.51 o 
   8   2  17       56.87       57.77      9.30 o 
   9   2  17      112.09       75.55     24.53 o 
  10   2  17       11.54       32.69     14.89 o 
  11   2  17     1716.22     1564.19     68.06 o 
  12   2  17     1208.95     1183.27     91.95 o 
  13   2  17      453.45      420.31     41.73 o 
  14   2  17       51.75       30.91     10.24 o 
  15   2  17     1061.16      976.09    134.69 o 
  16   2  17      837.35      739.04     91.15 o 
  17   2  17       30.82       42.89     21.83 o 
  18   2  17      323.43      318.78     58.55 o 
  19   2  17      500.17      365.35     67.53 o 
  20   2  17       27.97       66.85     16.64 o 
 -21   3  17      287.62      191.04     35.36 o 
 -20   3  17      252.00      272.95     59.40 o 
 -19   3  17       74.92       72.70     12.34 o 
 -18   3  17     1718.52     1564.69     93.05 o 
 -17   3  17     1193.14     1238.02     55.92 o 
 -16   3  17      235.92      261.66     24.44 o 
 -15   3  17      256.15      268.08     39.42 o 
 -14   3  17      293.21      303.31     37.01 o 
 -13   3  17      215.95      233.51     27.69 o 
 -12   3  17      284.85      341.58     41.81 o 
 -11   3  17        0.54       14.44      3.71 o 
 -10   3  17        0.17        1.27      2.83 o 
  -9   3  17     2110.04     2209.48     66.11 o 
  -8   3  17     1014.48     1076.98     44.63 o 
  -7   3  17     1419.38     1404.73    102.29 o 
  -6   3  17      267.58      205.50     16.97 o 
  -5   3  17        2.06       11.11      9.72 o 
  -4   3  17       10.48       33.94     12.50 o 
  -3   3  17      425.22      360.86     19.13 o 
  -2   3  17      519.30      435.85     36.72 o 
  -1   3  17       77.52       81.27      9.31 o 
   0   3  17       48.09       40.77     10.95 o 
   2   3  17      378.68      325.72     17.58 o 
   3   3  17      120.34      109.74      9.32 o 
   4   3  17      482.90      420.75     22.80 o 
   5   3  17      514.03      536.38     33.92 o 
   6   3  17       91.11       95.37     15.75 o 
   7   3  17        7.86       19.77     10.95 o 
   8   3  17      692.53      755.89     80.38 o 
   9   3  17      428.84      457.21     24.27 o 
  10   3  17      110.24      102.81     22.99 o 
  11   3  17        5.53       17.57      8.50 o 
  12   3  17      277.72      258.99     19.61 o 
  13   3  17      383.43      367.30     21.20 o 
  14   3  17      118.14      133.84     32.78 o 
  15   3  17       14.47       19.44     17.43 o 
  16   3  17       65.57       69.17     16.86 o 
  17   3  17       34.43       29.54     12.57 o 
  18   3  17        9.57       32.40      7.62 o 
  19   3  17       89.92       94.05     31.24 o 
 -20   4  17       12.65       16.07      8.71 o 
 -19   4  17       66.64       89.30     25.77 o 
 -18   4  17       26.52       38.64     11.91 o 
 -17   4  17      362.08      275.70     76.52 o 
 -16   4  17      241.01      211.37     26.38 o 
 -15   4  17        3.21        3.55      6.02 o 
 -14   4  17        8.86       81.61     25.30 o 
 -13   4  17      268.20      340.81     22.68 o 
 -12   4  17      760.24      922.76     39.34 o 
 -11   4  17      382.73      333.62     21.89 o 
 -10   4  17        0.02        5.65      2.60 o 
  -9   4  17      123.02      126.31     10.30 o 
  -8   4  17      637.06      598.82     19.06 o 
  -7   4  17       11.30       20.19      4.30 o 
  -6   4  17     1261.80     1231.52     26.70 o 
  -5   4  17      389.89      336.17     14.22 o 
  -4   4  17       63.88       44.03      7.16 o 
  -3   4  17      422.63      349.85     20.31 o 
  -2   4  17      374.83      335.06     11.87 o 
  -1   4  17       98.76       66.79      8.92 o 
   0   4  17      339.21      327.86     15.12 o 
   1   4  17      102.91       92.02     11.93 o 
   2   4  17      790.64      695.53     35.96 o 
   3   4  17     1548.15     1461.63     88.01 o 
   4   4  17      126.68      150.53     26.14 o 
   5   4  17       57.15       52.82     11.07 o 
   6   4  17     1092.07      998.50     45.67 o 
   7   4  17      228.44      217.20     15.31 o 
   8   4  17      393.05      369.44     23.07 o 
   9   4  17      130.94      164.91     16.04 o 
  10   4  17      229.99      231.07     18.41 o 
  11   4  17       12.41       21.91     14.66 o 
  12   4  17      189.85      183.65     26.80 o 
  13   4  17      233.44      234.48     32.37 o 
  14   4  17       11.45       25.08     11.42 o 
  15   4  17        3.00       17.31     17.43 o 
  16   4  17        4.16       10.21      6.33 o 
  17   4  17        3.52        7.91      8.79 o 
  18   4  17        0.00       17.16     10.25 o 
 -18   5  17       79.51      150.42     29.78 o 
 -17   5  17       51.04       62.33     31.01 o 
 -16   5  17        0.01       27.31     14.04 o 
 -14   5  17      183.80      143.48     32.24 o 
 -13   5  17      230.21      252.71     32.40 o 
 -12   5  17       77.25      134.53     30.86 o 
 -11   5  17        0.56       27.31     13.58 o 
 -10   5  17      385.48      383.70     47.67 o 
  -9   5  17      634.62      790.69     47.98 o 
  -8   5  17       72.76       73.44     22.53 o 
  -7   5  17      616.67      601.39     42.89 o 
  -6   5  17     1894.70     1874.37    108.92 o 
  -5   5  17     3225.71     2934.74    167.86 o 
  -4   5  17       60.19       56.81     20.75 o 
  -3   5  17     1939.45     1655.36    287.27 o 
  -2   5  17     3286.58     3063.75    118.93 o 
  -1   5  17     3838.07     3797.68    279.79 o 
   0   5  17        2.09       12.51      4.87 o 
   1   5  17     1424.24     1424.07     57.71 o 
   2   5  17     1108.94     1108.76     67.67 o 
   3   5  17      227.70      258.96     35.48 o 
   4   5  17      289.07      291.25     30.24 o 
   5   5  17      817.37      855.88     45.90 o 
   6   5  17      100.11      106.09     19.63 o 
   7   5  17       45.48       55.04     25.92 o 
   8   5  17      370.08      366.19     56.78 o 
   9   5  17      170.15      147.09     27.24 o 
  10   5  17       18.84       44.40     10.38 o 
  11   5  17        4.90       10.21      6.74 o 
  12   5  17       44.09       63.97     13.19 o 
  13   5  17       14.89       -0.68      8.64 o 
  14   5  17        3.53       27.24     11.73 o 
  15   5  17       32.25       31.30     12.57 o 
  16   5  17       23.41       47.23     11.71 o 
 -15   6  17       13.02       19.75     13.11 o 
 -14   6  17       27.87       43.66     18.67 o 
 -13   6  17       65.59      143.17     39.96 o 
 -12   6  17        7.00       13.89     16.05 o 
 -11   6  17        7.13       17.13     10.49 o 
 -10   6  17        1.32       19.75     13.11 o 
  -9   6  17       13.91       12.19     10.34 o 
  -8   6  17        6.89       20.37     10.34 o 
  -7   6  17      119.12      108.61     16.66 o 
  -6   6  17        0.32       -9.57      9.57 o 
  -5   6  17       64.44       24.53     10.80 o 
  -4   6  17      190.87      200.72     33.48 o 
  -3   6  17       10.15       30.39     15.12 o 
  -2   6  17      168.51      166.47     27.92 o 
  -1   6  17      549.79      441.71     23.76 o 
   0   6  17      286.09      264.44     21.75 o 
   1   6  17        8.11       37.34     13.11 o 
   2   6  17      184.01      202.57     48.91 o 
   3   6  17      484.32      426.42     41.77 o 
   4   6  17      150.34      162.76     34.64 o 
   5   6  17        3.65       15.32      6.89 o 
   6   6  17       88.63       86.13     18.97 o 
   7   6  17      185.91      199.71     16.96 o 
   8   6  17      111.19      136.69     18.51 o 
   9   6  17        6.80       46.33     13.91 o 
  10   6  17      201.46      239.10     36.10 o 
  11   6  17      352.18      315.56     55.23 o 
  12   6  17      127.51      134.85     20.75 o 
  13   6  17        5.37       20.21      8.68 o 
 -10   7  17        0.93        3.39     11.26 o 
  -9   7  17        2.03       19.44     10.49 o 
  -8   7  17       28.58       28.23     13.89 o 
  -7   7  17        9.04       22.99      8.49 o 
  -6   7  17       29.52       21.45     12.34 o 
  -5   7  17        0.11       25.30     11.42 o 
  -4   7  17        0.78       -3.39     12.50 o 
  -3   7  17      190.89      204.89     22.22 o 
  -2   7  17       99.48      119.11     37.80 o 
  -1   7  17        0.40       16.66     11.11 o 
   0   7  17       74.06      107.53     26.23 o 
   1   7  17        9.61       16.82     11.42 o 
   2   7  17       85.26       62.95     18.05 o 
   3   7  17      406.14      546.77     45.67 o 
   4   7  17      318.26      329.08     35.64 o 
   5   7  17       23.81       30.24     18.36 o 
   6   7  17      388.27      407.77     38.72 o 
   7   7  17      872.59     1065.31    110.62 o 
   8   7  17      306.49      339.26     42.27 o 
 -23   0  18       16.16       42.09     13.86 o 
 -22   0  18        0.72       22.59     11.42 o 
 -21   0  18       17.85       37.03     11.20 o 
 -20   0  18      120.24      114.43     33.75 o 
 -19   0  18       61.20       42.60     27.92 o 
 -18   0  18       17.54        8.94     31.94 o 
 -17   0  18      361.60      429.96     89.64 o 
 -16   0  18      585.38      584.18     25.57 o 
 -15   0  18      635.75      578.85     24.85 o 
 -14   0  18      434.17      486.53     25.64 o 
 -13   0  18      266.11      291.73     48.14 o 
 -12   0  18     1314.84     1359.22    106.69 o 
 -11   0  18     2626.37     2650.67    123.97 o 
 -10   0  18     1257.39     1189.15    126.90 o 
  -9   0  18       96.77      102.22     11.82 o 
  -8   0  18      196.62      193.63     20.54 o 
  -7   0  18      928.45      872.43     39.81 o 
  -6   0  18        0.75        9.56      4.29 o 
  -5   0  18     1355.88     1207.77     45.11 o 
  -4   0  18       15.93       16.00      4.54 o 
  -3   0  18      280.71      283.08     27.85 o 
  -2   0  18     1791.14     1676.88     63.16 o 
  -1   0  18     1503.56     1462.56     57.28 o 
   0   0  18       80.84       87.13     15.43 o 
   1   0  18      558.34      473.17     32.42 o 
   2   0  18        6.52       10.20      4.97 o 
   3   0  18     8667.95     8417.60    238.36 o 
   4   0  18     3263.81     3256.26    128.05 o 
   5   0  18      173.32      187.14     34.25 o 
   6   0  18     2186.99     2009.67     82.54 o 
   7   0  18     5438.73     6183.14    144.87 o 
   8   0  18      710.82      825.87     87.32 o 
   9   0  18      186.44      192.23     39.50 o 
  10   0  18       13.58       26.23     16.51 o 
  11   0  18     1273.06     1421.86    136.08 o 
  12   0  18      278.61      350.06     46.59 o 
  13   0  18       85.23       99.97     25.77 o 
  14   0  18     1377.96     1300.75     84.24 o 
  15   0  18      903.50      979.84     94.42 o 
  16   0  18       21.00       50.60     21.14 o 
  17   0  18      656.53      794.09    118.80 o 
  18   0  18      909.22      801.80     88.40 o 
  19   0  18       83.55      134.22     58.78 o 
  20   0  18      145.91      200.57     47.36 o 
  21   0  18      925.91      685.94    205.66 o 
 -23   1  18        2.01       24.24      8.21 o 
 -22   1  18       11.28       53.65     11.60 o 
 -21   1  18        0.87        9.91      7.25 o 
 -20   1  18       39.35       32.33      6.83 o 
 -19   1  18      223.62      178.53     21.06 o 
 -18   1  18       90.31      150.09     33.11 o 
 -17   1  18      233.30      233.75     13.94 o 
 -16   1  18       67.86       80.50     14.42 o 
 -15   1  18      563.32      557.44     25.74 o 
 -14   1  18      300.91      349.17     21.40 o 
 -13   1  18      132.32      142.90     16.10 o 
 -12   1  18      106.51      151.81     32.56 o 
 -11   1  18      451.48      387.50     27.81 o 
 -10   1  18        0.07       14.63      9.42 o 
  -9   1  18     1041.12     1107.93     39.70 o 
  -8   1  18      950.48      921.82     36.09 o 
  -7   1  18     3198.50     3165.31     81.15 o 
  -6   1  18       40.73       43.78      3.51 o 
  -5   1  18      309.77      255.86     11.38 o 
  -4   1  18      694.52      592.01     25.09 o 
  -3   1  18     6192.68     6362.70    105.08 o 
  -2   1  18     2662.31     2768.13     66.32 o 
  -1   1  18      470.80      573.83     37.95 o 
   0   1  18     1422.77      997.68     33.84 o 
   1   1  18      343.57      325.52     19.15 o 
   2   1  18      410.79      481.90     28.58 o 
   3   1  18      871.04      753.47     33.16 o 
   4   1  18     3035.70     2850.19     78.90 o 
   5   1  18       71.57      113.68     10.31 o 
   6   1  18      139.04      137.38     12.96 o 
   7   1  18      684.56      652.01     84.99 o 
   8   1  18      986.53     1066.15     71.80 o 
   9   1  18      362.10      327.13     26.52 o 
  10   1  18       12.73       40.87     13.02 o 
  11   1  18      278.35      284.86     64.64 o 
  12   1  18      208.41      223.53     21.27 o 
  13   1  18      142.81      140.11     33.86 o 
  14   1  18      115.44      191.75     48.52 o 
  15   1  18       76.73       96.58     24.07 o 
  16   1  18       40.92       61.20     18.14 o 
  17   1  18        0.87       10.09     13.16 o 
  18   1  18       99.94      103.15     42.35 o 
  19   1  18        5.41       23.36      7.64 o 
  20   1  18       16.64       18.90     13.11 o 
 -22   2  18       65.87       62.38     10.87 o 
 -21   2  18        0.77        7.84      5.43 o 
 -20   2  18        2.78        7.15      6.49 o 
 -19   2  18      218.57      168.20     19.65 o 
 -18   2  18      379.32      322.78     44.33 o 
 -17   2  18      489.38      422.79     26.86 o 
 -16   2  18       33.85       26.23     10.53 o 
 -15   2  18       45.55       58.46      8.76 o 
 -14   2  18      186.31      152.38     12.13 o 
 -13   2  18      306.51      341.05     29.37 o 
 -12   2  18      111.76      117.30     12.52 o 
 -11   2  18       21.30       28.42     13.74 o 
 -10   2  18      114.48      101.83     16.90 o 
  -9   2  18      167.36      203.68      8.10 o 
  -8   2  18     1121.94     1337.86     43.04 o 
  -7   2  18       18.08       18.67      2.58 o 
  -6   2  18     2108.04     2293.14     49.08 o 
  -5   2  18     6173.75     6638.58    139.62 o 
  -4   2  18     4997.65     5898.69    334.48 o 
  -3   2  18      237.70      220.38     25.45 o 
  -2   2  18     8290.12     9585.00    376.99 o 
  -1   2  18     8504.77     9400.79    272.11 o 
   0   2  18      778.59      816.60     56.07 o 
   1   2  18     1233.17     1213.04     39.43 o 
   2   2  18     4299.72     4451.69     51.79 o 
   3   2  18     1725.94     1795.07     37.58 o 
   4   2  18       30.19       40.54      7.05 o 
   5   2  18      105.10       89.03      8.91 o 
   6   2  18      179.77      140.48     15.43 o 
   7   2  18       21.34       47.83     10.26 o 
   8   2  18       43.77       48.61     11.34 o 
   9   2  18      355.59      316.11     21.22 o 
  10   2  18      988.29      951.48     36.22 o 
  11   2  18     1291.41     1100.79     81.31 o 
  12   2  18      202.16      234.88     25.57 o 
  13   2  18        2.26       30.84     38.57 o 
  14   2  18       13.12       17.13     10.17 o 
  15   2  18     1255.07     1072.64    132.68 o 
  16   2  18      251.48      299.81     46.31 o 
  17   2  18       86.67       78.82     21.90 o 
  18   2  18        0.06       34.22     13.36 o 
  19   2  18       82.01       28.60     12.96 o 
  20   2  18       48.27       75.80     14.18 o 
 -21   3  18        0.94       26.03     13.60 o 
 -20   3  18      244.33      237.81     43.35 o 
 -19   3  18      674.84      693.44     85.16 o 
 -18   3  18      956.98     1168.24    253.18 o 
 -17   3  18      190.38      195.54     33.72 o 
 -16   3  18      839.72      767.09     63.05 o 
 -15   3  18     1862.83     2061.90     72.15 o 
 -14   3  18     1827.22     1713.93     67.19 o 
 -13   3  18        0.66        3.59      3.09 o 
 -12   3  18     2091.85     2147.29     66.19 o 
 -11   3  18     3471.11     3771.92    116.28 o 
 -10   3  18     1199.17     1163.37     30.34 o 
  -9   3  18      233.11      228.71     11.77 o 
  -8   3  18      875.13      982.31     74.98 o 
  -7   3  18     1834.80     1971.33     95.55 o 
  -6   3  18      239.08      278.14     34.31 o 
  -5   3  18       34.23       18.88     19.83 o 
  -4   3  18       19.82        1.08      9.87 o 
  -3   3  18     2015.18     2130.78     88.71 o 
  -2   3  18     1859.77     2172.28     96.43 o 
  -1   3  18      203.91      210.34     14.31 o 
   0   3  18      563.47      608.71     53.25 o 
   1   3  18     2480.25     2556.75    127.28 o 
   2   3  18     1777.95     1826.07     78.03 o 
   3   3  18      150.91      144.99     15.59 o 
   4   3  18     1117.38     1031.29     56.31 o 
   5   3  18      213.57      225.48     24.15 o 
   6   3  18       90.58       66.41     14.43 o 
   7   3  18      503.60      476.48     48.91 o 
   8   3  18      346.51      350.85     22.13 o 
   9   3  18      261.05      249.93     23.94 o 
  10   3  18       94.86      103.52     15.79 o 
  11   3  18      304.02      378.04     30.76 o 
  12   3  18       17.33       17.03      9.05 o 
  13   3  18      255.21      240.43     19.34 o 
  14   3  18       38.09       23.32      9.76 o 
  15   3  18       14.34       23.91     15.74 o 
  16   3  18        5.91       26.85     15.20 o 
  17   3  18       62.35      125.15     28.64 o 
  18   3  18        0.23       27.17      8.02 o 
  19   3  18        1.78       28.15      9.84 o 
 -20   4  18       42.66       36.92     10.22 o 
 -19   4  18        0.02       24.81     11.53 o 
 -18   4  18      159.07      114.78     32.67 o 
 -17   4  18      159.67      227.10     37.18 o 
 -16   4  18       87.57       65.42     19.29 o 
 -15   4  18       27.00        5.55      9.87 o 
 -14   4  18      217.40      249.47     20.67 o 
 -13   4  18       23.77        9.57     11.26 o 
 -12   4  18       82.30       51.22     20.67 o 
 -11   4  18      993.72     1223.76     70.35 o 
 -10   4  18      992.39      915.04     30.70 o 
  -9   4  18      158.99      162.15     10.90 o 
  -8   4  18        3.52       10.24     11.03 o 
  -7   4  18      999.80     1038.01     49.37 o 
  -6   4  18     1360.99     1392.24     61.40 o 
  -5   4  18      377.19      429.52     25.30 o 
  -4   4  18       50.09       31.32     13.11 o 
  -3   4  18      174.09      135.00     32.71 o 
  -2   4  18      282.78      277.28     15.24 o 
  -1   4  18      286.43      291.37     13.33 o 
   0   4  18       12.80        7.05      5.68 o 
   1   4  18       72.41       43.56      6.29 o 
   2   4  18       24.00       14.81      8.72 o 
   3   4  18      136.41      116.57     21.72 o 
   4   4  18       58.54       47.87     11.44 o 
   5   4  18      374.41      364.07     27.12 o 
   6   4  18      233.36      197.14     30.51 o 
   7   4  18      128.57      144.88     21.06 o 
   8   4  18       84.12       94.64     14.05 o 
   9   4  18      578.14      664.14     22.68 o 
  10   4  18      526.20      573.41     54.08 o 
  11   4  18      611.56      617.29     43.89 o 
  12   4  18       10.12       15.20      6.33 o 
  13   4  18      287.46      288.32     29.79 o 
  14   4  18      271.94      294.95     68.27 o 
  15   4  18      172.85      176.51     32.66 o 
  16   4  18        1.41        7.65      6.50 o 
  17   4  18       77.73      113.32     18.75 o 
 -18   5  18      112.08      114.48     35.64 o 
 -17   5  18       30.36       95.65     20.67 o 
 -16   5  18       74.85       87.79     24.99 o 
 -15   5  18      273.05      317.05     92.88 o 
 -14   5  18      186.51      201.34     30.86 o 
 -13   5  18       12.08      101.05     25.61 o 
 -12   5  18        2.31       29.00     12.50 o 
 -11   5  18      126.93      179.89     34.56 o 
 -10   5  18      377.50      334.48     21.75 o 
  -9   5  18        0.04       19.90      6.94 o 
  -8   5  18      748.79      840.68     51.07 o 
  -7   5  18     1805.95     1778.09     55.08 o 
  -6   5  18      649.25      511.29     69.12 o 
  -5   5  18      433.97      420.42     24.99 o 
  -4   5  18     3318.82     3491.08    195.01 o 
  -3   5  18     4524.05     4488.05    245.92 o 
  -2   5  18      284.88      190.72     21.19 o 
  -1   5  18      836.73      759.68     16.97 o 
   0   5  18     1531.83     1530.33     64.26 o 
   1   5  18     1577.21     1497.39     60.95 o 
   2   5  18       10.90        8.96      5.42 o 
   3   5  18      525.53      503.76     24.61 o 
   4   5  18      171.20      179.52     14.34 o 
   5   5  18       60.22       38.14     34.25 o 
   6   5  18       11.97       18.37      7.93 o 
   7   5  18      293.40      275.05     30.93 o 
   8   5  18      164.17      139.61     17.92 o 
   9   5  18      143.90      151.58     18.00 o 
  10   5  18       90.99       61.50     14.37 o 
  11   5  18       54.48       54.93     13.35 o 
  12   5  18      243.25      256.41     29.78 o 
  13   5  18      124.83      173.98     41.04 o 
  14   5  18       31.85       18.80      8.18 o 
  15   5  18       50.11       66.95     13.77 o 
 -15   6  18       10.03       -2.01     11.42 o 
 -14   6  18       17.22       21.60     13.42 o 
 -13   6  18        2.25       17.90      7.41 o 
 -12   6  18       12.85       42.43     17.90 o 
 -11   6  18        4.03       10.03      9.26 o 
 -10   6  18       12.71       19.75     15.89 o 
  -9   6  18       12.35       14.19     14.97 o 
  -8   6  18       99.38       96.73     27.77 o 
  -7   6  18        1.68        6.33      9.26 o 
  -6   6  18       16.40       10.18     10.49 o 
  -5   6  18      228.34      205.66     29.62 o 
  -4   6  18      433.44      414.71     53.38 o 
  -3   6  18       27.25       46.44     16.05 o 
  -2   6  18       11.23       29.16     16.66 o 
  -1   6  18      340.89      397.89     24.53 o 
   0   6  18      630.68      741.17     31.94 o 
   1   6  18      303.84      400.05     50.91 o 
   2   6  18       52.54        2.78     10.49 o 
   3   6  18        6.54        1.23      9.41 o 
   4   6  18      295.56      311.65     41.50 o 
   5   6  18      258.45      254.56     19.63 o 
   6   6  18       97.06       82.54     15.15 o 
   7   6  18        4.74        7.58     10.72 o 
   8   6  18       46.63       64.25     25.92 o 
   9   6  18      106.95      101.95     16.06 o 
  10   6  18       46.54       47.17     14.89 o 
  11   6  18       88.98      124.57     21.55 o 
  12   6  18       14.50        9.83      6.33 o 
 -10   7  18       41.61       45.98     16.82 o 
  -9   7  18       30.35       48.29     21.45 o 
  -8   7  18       10.39       40.11     12.96 o 
  -7   7  18      219.85      310.72     33.02 o 
  -6   7  18       55.78       64.64     24.22 o 
  -5   7  18       12.36       36.56     16.51 o 
  -4   7  18       30.89       10.80     14.66 o 
  -3   7  18      129.73      125.12     38.11 o 
  -2   7  18        6.85       19.90     16.05 o 
  -1   7  18        2.05       22.68     15.74 o 
   0   7  18       47.10       49.22     21.91 o 
   1   7  18      259.44      293.29     29.78 o 
   2   7  18        0.07       -5.86      9.41 o 
   3   7  18       73.12       65.57     24.84 o 
   4   7  18        0.42      -10.49     10.49 o 
   5   7  18      293.59      427.82     39.50 o 
   6   7  18        0.19      -11.42     11.42 o 
   7   7  18        8.77       36.26     17.43 o 
 -23   1  19       29.34       24.30     11.62 o 
 -22   1  19        9.02       28.79     13.34 o 
 -21   1  19      154.52      102.39     21.70 o 
 -20   1  19      130.34      132.72     22.28 o 
 -19   1  19       90.49       93.73     13.47 o 
 -18   1  19       13.67       23.93      6.45 o 
 -17   1  19      165.09      173.02     22.00 o 
 -16   1  19       74.00       89.37     18.77 o 
 -15   1  19       63.71       51.63      8.47 o 
 -14   1  19        0.01       29.22      7.50 o 
 -13   1  19      109.74      140.62     21.40 o 
 -12   1  19        8.21       26.53     11.58 o 
 -11   1  19      699.81      736.22     55.54 o 
 -10   1  19      545.05      617.39     42.13 o 
  -9   1  19       40.65       41.22      6.67 o 
  -8   1  19      521.39      491.23     21.69 o 
  -7   1  19     1971.67     2188.92     64.47 o 
  -6   1  19     1105.46     1115.88     45.13 o 
  -5   1  19       66.79       60.81      4.13 o 
  -4   1  19      362.46      347.94     14.07 o 
  -3   1  19      199.57      244.15     16.13 o 
  -2   1  19      131.74      109.75      6.40 o 
  -1   1  19     2593.40     2397.58     38.66 o 
   0   1  19     2570.85     2274.18     51.26 o 
   1   1  19      924.26      816.52     28.61 o 
   2   1  19        0.80       10.06      4.12 o 
   3   1  19     2302.62     2272.40     73.75 o 
   4   1  19     1846.50     1585.85     63.73 o 
   5   1  19      392.96      430.14     28.25 o 
   6   1  19       96.51       90.51      9.48 o 
   7   1  19      430.66      424.19     58.78 o 
   8   1  19        4.65        2.92      6.47 o 
   9   1  19      106.14       91.22     18.32 o 
  10   1  19       11.92       17.01     12.42 o 
  11   1  19      240.81      317.06     51.61 o 
  12   1  19      218.33      217.61     39.65 o 
  13   1  19       48.24       71.08     18.65 o 
  14   1  19        4.22       38.16     13.51 o 
  15   1  19      262.01      249.49     32.96 o 
  16   1  19      604.97      588.87     99.77 o 
  17   1  19      149.53      167.87     27.50 o 
  18   1  19        0.64       36.42     13.35 o 
  19   1  19       55.58       90.07     23.23 o 
  20   1  19       91.96      102.15     18.36 o 
 -22   2  19       45.67       25.19     16.05 o 
 -21   2  19      181.12      160.19     33.57 o 
 -20   2  19        1.60       20.34      6.21 o 
 -19   2  19        2.70       27.47      9.63 o 
 -18   2  19        8.70       33.62      8.82 o 
 -17   2  19      152.94      154.25     23.15 o 
 -16   2  19       61.01       62.27     12.81 o 
 -15   2  19        6.39       17.16      5.22 o 
 -14   2  19      217.70      242.00     18.31 o 
 -13   2  19      376.06      362.65     27.35 o 
 -12   2  19       15.43       10.29      3.80 o 
 -11   2  19     1279.50     1351.34     75.05 o 
 -10   2  19      612.36      525.70     24.61 o 
  -9   2  19      171.26      140.11     13.12 o 
  -8   2  19      785.68      898.60     61.82 o 
  -7   2  19      695.73      714.16    142.48 o 
  -6   2  19      396.46      512.35     57.86 o 
  -5   2  19      256.48      293.73     34.95 o 
  -4   2  19      382.59      311.64     38.55 o 
  -3   2  19     1224.56     1463.15    144.25 o 
  -2   2  19     2983.31     3141.50    110.23 o 
  -1   2  19      581.50      639.03     37.82 o 
   0   2  19     1254.45     1203.22     50.31 o 
   1   2  19      985.74     1141.78     43.03 o 
   2   2  19        6.70        3.40      2.93 o 
   3   2  19      173.23      143.99     11.16 o 
   4   2  19      414.39      368.33     20.53 o 
   5   2  19       49.66       29.41     10.50 o 
   6   2  19      680.63      675.05     49.91 o 
   7   2  19      322.16      381.35     29.37 o 
   8   2  19      329.76      351.21     23.15 o 
   9   2  19     2119.65     2265.31    163.23 o 
  10   2  19      315.90      327.64     68.19 o 
  11   2  19       13.90       58.01     13.81 o 
  12   2  19      348.41      304.41     24.69 o 
  13   2  19     2132.65     2442.77    124.97 o 
  14   2  19       98.64      143.36     20.51 o 
  15   2  19       19.72       39.09     16.08 o 
  16   2  19       60.59       62.84     28.08 o 
  17   2  19      314.45      319.89     52.64 o 
  18   2  19       27.32       25.14      9.54 o 
  19   2  19      102.73       20.37     14.19 o 
  20   2  19       85.26       68.62     17.08 o 
 -21   3  19        0.26        8.71     10.60 o 
 -20   3  19        0.71       30.09     14.81 o 
 -19   3  19        4.34       20.50     16.82 o 
 -18   3  19        2.63       32.20     12.67 o 
 -17   3  19      177.04      171.52     32.90 o 
 -16   3  19      134.03      121.10     37.80 o 
 -15   3  19      329.22      315.15     71.74 o 
 -14   3  19      438.47      586.12     43.82 o 
 -13   3  19     1230.30     1170.51    158.22 o 
 -12   3  19     1526.93     1595.27     87.32 o 
 -11   3  19     1967.84     2038.86     65.26 o 
 -10   3  19      612.03      577.62     17.57 o 
  -9   3  19     3055.54     3149.29     73.73 o 
  -8   3  19     3064.32     3064.28    216.30 o 
  -7   3  19      598.59      544.48     37.91 o 
  -6   3  19      115.47      145.27     20.16 o 
  -5   3  19     3249.58     3373.79    157.36 o 
  -4   3  19     1425.93     1462.39    143.94 o 
  -3   3  19      170.59      108.82     16.47 o 
  -2   3  19       57.63       82.69     21.91 o 
  -1   3  19        8.43       12.81      7.87 o 
   0   3  19      113.62      128.34     11.72 o 
   1   3  19       10.30        5.57      4.69 o 
   2   3  19      111.75      106.72     11.74 o 
   3   3  19      290.16      336.78     25.97 o 
   4   3  19        0.24        6.83      3.39 o 
   5   3  19      215.20      220.20     27.86 o 
   6   3  19       52.64       65.31     23.37 o 
   7   3  19      441.09      446.73     26.61 o 
   8   3  19      943.16     1036.85     41.35 o 
   9   3  19       70.16      103.51     15.16 o 
  10   3  19        6.35       26.98      8.06 o 
  11   3  19      230.56      195.44     33.71 o 
  12   3  19      290.65      268.53     45.90 o 
  13   3  19      250.21      209.24     32.63 o 
  14   3  19       57.24       78.84     23.91 o 
  15   3  19        1.05       25.02     20.67 o 
  16   3  19       25.07       32.38     22.91 o 
  17   3  19        2.71        4.56      7.36 o 
  18   3  19        0.28       30.60     19.83 o 
 -19   4  19      104.64      102.79     19.77 o 
 -18   4  19      206.86      180.44     20.60 o 
 -17   4  19      213.55      126.82     38.88 o 
 -16   4  19        6.24       48.29     17.13 o 
 -15   4  19       82.21      100.28     22.99 o 
 -14   4  19       17.92        3.55     11.88 o 
 -13   4  19      140.36      164.77     30.86 o 
 -12   4  19      271.36      263.51     56.00 o 
 -11   4  19        8.77       22.06      8.64 o 
 -10   4  19      163.45      168.48     22.83 o 
  -9   4  19      124.05      123.27     25.30 o 
  -8   4  19        2.38       15.58     12.03 o 
  -7   4  19      214.26      195.94     24.38 o 
  -6   4  19       19.21       36.41     16.97 o 
  -5   4  19       45.42       34.87     15.27 o 
  -4   4  19       95.84       78.99     19.59 o 
  -3   4  19      153.60      180.82     27.15 o 
  -2   4  19        2.30       -6.02     11.26 o 
  -1   4  19       17.94       18.35      6.77 o 
   0   4  19       68.20       52.99      9.07 o 
   1   4  19       43.33       18.22     11.49 o 
   2   4  19       21.91        9.94      7.51 o 
   3   4  19      535.77      476.58     28.23 o 
   4   4  19      425.33      421.96     23.30 o 
   5   4  19       66.55       35.77     13.50 o 
   6   4  19       18.31       30.55      5.71 o 
   7   4  19      319.29      273.35     27.12 o 
   8   4  19      213.07      160.07     24.15 o 
   9   4  19      115.67       91.60     18.87 o 
  10   4  19       37.13       18.63      7.70 o 
  11   4  19        4.03       10.63      4.32 o 
  12   4  19        1.23       12.05     12.11 o 
  13   4  19       41.48       21.40     13.73 o 
  14   4  19        3.00       16.67      7.40 o 
  15   4  19        0.47        9.49     10.95 o 
  16   4  19        0.71       16.23     12.73 o 
  17   4  19       42.78       52.55     18.05 o 
 -17   5  19       59.00       49.68     13.73 o 
 -16   5  19        3.39        7.10      9.10 o 
 -15   5  19      193.06      218.31     26.84 o 
 -14   5  19       95.57      103.83     23.76 o 
 -13   5  19        7.36       38.72     16.05 o 
 -12   5  19      297.55      246.54     29.31 o 
 -11   5  19      884.52     1086.30     68.81 o 
 -10   5  19      114.32       84.08     21.29 o 
  -9   5  19      513.42      549.40     26.69 o 
  -8   5  19     1069.56     1015.63     58.16 o 
  -7   5  19     1082.31     1100.34     60.48 o 
  -6   5  19        0.39       27.46     12.03 o 
  -5   5  19      282.45      384.32     22.99 o 
  -4   5  19      698.40      787.61     31.01 o 
  -3   5  19      263.60      318.90     33.48 o 
  -2   5  19       53.79       55.85     13.58 o 
  -1   5  19      361.64      409.15    167.55 o 
   0   5  19      477.06      534.72     13.14 o 
   2   5  19      161.75      177.21     43.74 o 
   3   5  19      933.29      882.84     19.02 o 
   4   5  19      463.44      465.51     47.98 o 
   5   5  19      113.26       94.95     18.71 o 
   6   5  19      183.88      167.05     19.59 o 
   7   5  19      811.61      772.33     54.00 o 
   8   5  19      237.05      246.93     23.31 o 
   9   5  19       11.44       35.31     13.42 o 
  10   5  19       19.10       23.45     10.80 o 
  11   5  19      375.15      377.67     86.24 o 
  12   5  19      145.72      143.65     33.81 o 
  13   5  19      197.45      221.03     71.12 o 
  14   5  19       27.34       14.02     13.58 o 
  15   5  19       48.22       37.83     34.02 o 
 -14   6  19        3.55       34.87     12.34 o 
 -13   6  19      534.59      691.95     59.40 o 
 -12   6  19      292.23      323.22     35.48 o 
 -11   6  19      151.99      105.68     33.63 o 
 -10   6  19      128.51      176.50     29.62 o 
  -9   6  19      838.62     1002.68     38.88 o 
  -8   6  19      306.67      292.21     56.47 o 
  -7   6  19        0.32       52.61     19.13 o 
  -6   6  19      596.36      571.46     57.39 o 
  -5   6  19      856.43      832.81     54.15 o 
  -4   6  19      130.72      126.20     20.06 o 
  -3   6  19      179.43      222.01     34.25 o 
  -2   6  19      841.53     1038.01     64.03 o 
  -1   6  19      944.17      950.84     60.48 o 
   0   6  19       89.16      114.01     20.67 o 
   1   6  19      202.97      226.02     42.89 o 
   2   6  19      668.86      694.11    101.98 o 
   3   6  19      534.14      620.52     57.39 o 
   4   6  19       31.15       38.26     17.28 o 
   5   6  19      273.93      317.82     34.71 o 
   6   6  19      377.30      386.48     26.84 o 
   7   6  19      182.48      208.43     32.24 o 
   8   6  19        3.16       21.12      8.86 o 
   9   6  19      119.26       99.13     15.98 o 
  10   6  19      126.07      120.82     22.35 o 
  11   6  19       24.45       43.61     10.25 o 
  12   6  19        3.47       16.14      9.57 o 
  -9   7  19      214.42      328.31     39.34 o 
  -8   7  19       80.33       51.53     13.11 o 
  -7   7  19       82.52       54.00     23.91 o 
  -6   7  19        0.01       26.23     14.04 o 
  -5   7  19      219.92      199.33     24.38 o 
  -4   7  19       79.27       68.50     21.45 o 
  -3   7  19        1.19       12.03     12.19 o 
  -2   7  19       26.74       40.88     20.83 o 
  -1   7  19      564.45      619.13     50.14 o 
   0   7  19      347.29      338.18     35.95 o 
   1   7  19       62.30       26.69     12.81 o 
   2   7  19        2.00       45.05     18.51 o 
   3   7  19      730.09      901.78     71.28 o 
   4   7  19      889.50      902.55     70.51 o 
   5   7  19      445.30      595.22     64.34 o 
   6   7  19        4.51       10.34     11.88 o 
   7   7  19      227.07      234.20     33.94 o 
 -23   0  20        0.12       29.73     12.64 o 
 -22   0  20        0.21       20.44      8.21 o 
 -21   0  20      103.62       61.10     19.83 o 
 -20   0  20      323.35      259.21     38.15 o 
 -19   0  20       38.10       41.77     12.50 o 
 -18   0  20       81.94       95.96     33.94 o 
 -17   0  20     1127.72     1105.47     55.66 o 
 -16   0  20      582.70      559.71     26.14 o 
 -15   0  20      965.78     1031.80     82.15 o 
 -14   0  20     2299.81     2501.61    102.13 o 
 -13   0  20     2579.79     2464.97    167.63 o 
 -12   0  20       21.86       51.42     12.16 o 
 -11   0  20     2906.68     3117.25    217.77 o 
 -10   0  20     2756.33     2984.88    151.04 o 
  -9   0  20     1909.87     1671.63     44.59 o 
  -8   0  20      314.37      354.41     18.74 o 
  -7   0  20      750.59      803.21     38.74 o 
  -6   0  20      131.68      154.41     13.31 o 
  -5   0  20      923.73      824.13     35.51 o 
  -4   0  20      176.70      190.08     14.32 o 
  -3   0  20      384.31      337.26     24.92 o 
  -2   0  20      461.05      419.03     31.32 o 
  -1   0  20      446.34      341.63     22.96 o 
   0   0  20        9.50        9.40      5.45 o 
   1   0  20     4204.12     4373.26    126.67 o 
   2   0  20     6738.84     6559.87    137.96 o 
   3   0  20      869.56      734.38     52.61 o 
   4   0  20      411.48      501.57     36.72 o 
   5   0  20     9937.90    10643.11    212.75 o 
   6   0  20     3709.96     3924.30    183.13 o 
   7   0  20     1294.79     1213.89    139.01 o 
   8   0  20     1001.64     1022.89     88.56 o 
   9   0  20     3206.39     3690.10    193.16 o 
  10   0  20      491.63      535.97     69.89 o 
  11   0  20       73.64       41.66     15.27 o 
  12   0  20      377.44      390.64     61.87 o 
  13   0  20     1156.24     1261.41     95.96 o 
  14   0  20      539.72      431.99     67.27 o 
  15   0  20       11.98       54.15     25.15 o 
  16   0  20      163.74      181.44     40.27 o 
  17   0  20      269.71      306.87     61.40 o 
  18   0  20      124.42       46.28     31.16 o 
  19   0  20        7.38       21.45     14.66 o 
  20   0  20      154.77      141.48     20.06 o 
 -22   1  20        6.58       22.32      8.01 o 
 -21   1  20       24.97       19.41      6.03 o 
 -20   1  20      134.54      151.34     35.85 o 
 -19   1  20      195.51      163.20     23.04 o 
 -18   1  20       56.11       55.21     14.36 o 
 -17   1  20       14.44       13.76     17.75 o 
 -16   1  20      551.67      613.14     21.85 o 
 -15   1  20      200.24      230.01     20.64 o 
 -14   1  20       31.83       31.92      6.70 o 
 -13   1  20     2315.93     2628.28     73.61 o 
 -12   1  20     1987.28     2027.79    164.12 o 
 -11   1  20      747.76      710.55     32.85 o 
 -10   1  20      516.85      527.72     38.66 o 
  -9   1  20     3129.49     3321.46     82.83 o 
  -8   1  20      417.31      414.72     24.11 o 
  -7   1  20       89.95       89.77      8.47 o 
  -6   1  20      739.98      779.43     30.62 o 
  -5   1  20       65.01       75.93      8.85 o 
  -4   1  20     1104.45     1075.30     35.57 o 
  -3   1  20     1570.93     1550.53     56.70 o 
  -2   1  20       37.26       18.84      3.85 o 
  -1   1  20      394.15      419.24     49.48 o 
   0   1  20      137.29      162.78     12.94 o 
   1   1  20      104.97       91.42     12.34 o 
   2   1  20      116.88      117.79     13.91 o 
   3   1  20       66.02       18.86     15.86 o 
   4   1  20      753.51      588.37     31.67 o 
   5   1  20      140.18      152.88      9.48 o 
   6   1  20      135.17      152.66     11.40 o 
   7   1  20      260.18      236.15     20.74 o 
   8   1  20      409.90      438.69     29.79 o 
   9   1  20       70.75       71.58     12.26 o 
  10   1  20      186.87      122.45     33.03 o 
  11   1  20      507.93      557.78     49.61 o 
  12   1  20      271.86      291.37     75.60 o 
  13   1  20      121.23      161.47     25.89 o 
  14   1  20       52.82       73.11     29.54 o 
  15   1  20      578.98      633.29    170.33 o 
  16   1  20      105.98      153.93     26.26 o 
  17   1  20        0.27       34.82     17.67 o 
  18   1  20       83.82       64.57     30.39 o 
  19   1  20      553.36      417.17     92.02 o 
  20   1  20       24.44       26.29     14.97 o 
 -22   2  20        2.59       41.40     10.73 o 
 -21   2  20        0.00       -0.26     14.04 o 
 -20   2  20       13.60       11.96     11.19 o 
 -19   2  20       84.43       60.11     11.95 o 
 -18   2  20       43.35       45.20     14.27 o 
 -17   2  20       25.72       40.93     11.92 o 
 -16   2  20        6.59       26.73      6.69 o 
 -15   2  20      430.69      513.38     24.94 o 
 -14   2  20      484.65      472.61     45.71 o 
 -13   2  20        0.65       14.58      8.22 o 
 -12   2  20      181.73      168.77     18.68 o 
 -11   2  20       99.41      109.51     13.11 o 
 -10   2  20      108.36      104.09     14.10 o 
  -9   2  20       32.70       26.47      7.12 o 
  -8   2  20      183.20      151.59     10.97 o 
  -7   2  20      667.61      690.08     53.05 o 
  -6   2  20     1404.01     1379.89     58.45 o 
  -5   2  20     1032.22     1037.16     49.28 o 
  -4   2  20       74.26       76.26     12.92 o 
  -3   2  20       44.84       25.87     19.67 o 
  -2   2  20      292.21      254.62     19.32 o 
  -1   2  20      260.03      309.55     25.97 o 
   0   2  20       13.22       12.22      4.78 o 
   1   2  20      263.45      301.50     14.19 o 
   2   2  20      144.71      148.81     12.56 o 
   3   2  20       85.27       77.20      7.34 o 
   4   2  20      186.32      167.07     15.78 o 
   5   2  20      323.94      301.61     23.23 o 
   6   2  20      196.30      178.57     16.97 o 
   7   2  20      164.98      162.99     36.64 o 
   8   2  20       38.46       68.59     13.68 o 
   9   2  20      214.80      225.68     47.52 o 
  10   2  20       46.74       45.00     21.68 o 
  11   2  20       80.75      125.07     49.76 o 
  12   2  20        0.28       20.63      9.49 o 
  13   2  20      991.25      906.10     83.62 o 
  14   2  20       49.52       74.95     37.03 o 
  15   2  20      100.25       86.61     23.49 o 
  16   2  20       10.92       25.92      7.69 o 
  17   2  20       81.48      162.54     30.49 o 
  18   2  20        3.76       30.73     14.43 o 
  19   2  20        3.28       28.94     15.00 o 
 -21   3  20        0.12       18.63     13.85 o 
 -20   3  20      129.74       77.53     21.05 o 
 -19   3  20       31.54       29.54     11.05 o 
 -18   3  20       22.77       31.12      8.61 o 
 -17   3  20        3.72       12.53     10.18 o 
 -16   3  20       38.47       58.73     10.75 o 
 -15   3  20       12.86       37.34     20.67 o 
 -14   3  20        0.21       12.41      6.18 o 
 -13   3  20      163.28      111.39     28.85 o 
 -12   3  20       96.35       89.77     12.82 o 
 -11   3  20      123.30      125.80     18.89 o 
 -10   3  20      169.69      170.49     13.29 o 
  -9   3  20     1579.18     1463.00    118.87 o 
  -8   3  20      516.29      507.85     63.74 o 
  -7   3  20        0.02       -8.26      8.55 o 
  -6   3  20      364.06      359.04     42.89 o 
  -5   3  20     1872.75     1860.04    113.01 o 
  -4   3  20      683.04      777.37     53.25 o 
  -3   3  20     1720.76     1792.75    121.50 o 
  -2   3  20       19.88       17.88     11.34 o 
  -1   3  20     1468.01     1512.88    108.00 o 
   0   3  20     1536.64     1612.90     77.41 o 
   1   3  20      993.12     1027.46     51.18 o 
   2   3  20       82.93       66.71      9.29 o 
   3   3  20     5410.04     4995.01    191.10 o 
   4   3  20     1767.54     1724.92     47.68 o 
   5   3  20      769.70      763.49     72.74 o 
   6   3  20      235.30      252.23     26.91 o 
   7   3  20     3653.58     3685.09    206.58 o 
   8   3  20      167.94      169.20     29.70 o 
   9   3  20      448.56      424.52     47.13 o 
  10   3  20       56.45       63.36     19.07 o 
  11   3  20      245.41      226.39     17.07 o 
  12   3  20        4.44        9.24     11.80 o 
  13   3  20        0.04       10.70     20.83 o 
  14   3  20        3.98       37.36     10.70 o 
  15   3  20       87.76       87.90     15.07 o 
  16   3  20       48.10       74.16     27.92 o 
  17   3  20        6.97       37.71      8.02 o 
  18   3  20        0.05       16.70      8.56 o 
 -19   4  20      117.60      100.24     23.54 o 
 -18   4  20      101.68       73.61     18.15 o 
 -17   4  20       54.66       77.45     22.53 o 
 -16   4  20       28.51       20.98     11.42 o 
 -15   4  20      104.26      128.21     28.08 o 
 -14   4  20       71.05       45.82     14.66 o 
 -13   4  20        5.70        2.31     10.18 o 
 -12   4  20      110.30      119.88     32.24 o 
 -11   4  20      381.54      408.54     62.02 o 
 -10   4  20      164.52      188.69     22.99 o 
  -9   4  20       48.11       61.10     15.27 o 
  -8   4  20       17.58       39.80     14.66 o 
  -7   4  20      706.57      790.08     43.97 o 
  -6   4  20      751.41      721.73     41.50 o 
  -5   4  20      340.54      436.77     61.56 o 
  -4   4  20        6.20       17.43     11.42 o 
  -3   4  20      100.53      121.88     27.15 o 
  -2   4  20      506.26      567.45     34.71 o 
  -1   4  20      395.74      394.68     32.48 o 
   0   4  20        4.78        4.72      3.19 o 
   1   4  20     1488.28     1477.49     51.76 o 
   2   4  20      637.14      765.93     33.63 o 
   3   4  20       25.85       28.08     15.12 o 
   4   4  20      535.78      551.12     38.26 o 
   5   4  20     5000.66     5369.46    269.99 o 
   6   4  20      854.45      830.75     25.74 o 
   7   4  20       24.39       32.86      9.06 o 
   8   4  20      691.57      767.46     96.97 o 
   9   4  20     1340.66     1268.45     48.89 o 
  10   4  20      165.84      102.29     29.16 o 
  11   4  20       19.04       32.79     10.30 o 
  12   4  20       94.50       76.82     43.43 o 
  13   4  20       54.15       80.57     16.09 o 
  14   4  20        6.83       28.96     29.24 o 
  15   4  20       34.79       66.69     14.57 o 
  16   4  20       45.43       43.15      8.87 o 
  17   4  20      714.73      774.26    182.21 o 
 -17   5  20      100.75       72.82     30.70 o 
 -16   5  20       97.82       99.51     27.46 o 
 -15   5  20        7.82       10.65     13.11 o 
 -14   5  20       51.78       53.54     21.29 o 
 -13   5  20      616.99      757.37     36.10 o 
 -12   5  20      209.65      193.78     41.66 o 
 -11   5  20        2.13       50.60     18.05 o 
 -10   5  20      131.20      143.02     22.99 o 
  -9   5  20      547.98      544.92     28.70 o 
  -8   5  20      200.07      164.62     35.33 o 
  -7   5  20       94.79      101.83     25.30 o 
  -6   5  20      104.33       83.16     24.84 o 
  -5   5  20        3.65        0.93      9.57 o 
  -4   5  20        1.10       -1.85     11.73 o 
  -3   5  20      523.47      639.81     29.62 o 
  -2   5  20       78.24      101.52     26.84 o 
  -1   5  20        7.49       -8.18     11.73 o 
   0   5  20       15.98       21.45     12.96 o 
   1   5  20      115.98      134.27     29.62 o 
   2   5  20        0.84       16.26     11.42 o 
   3   5  20      342.73      279.17     32.25 o 
   4   5  20       15.68       24.58      8.11 o 
   5   5  20       33.84       41.33      9.90 o 
   6   5  20       23.43       14.59      5.65 o 
   7   5  20      118.82      119.77     16.69 o 
   8   5  20       46.68       58.53     13.62 o 
   9   5  20        3.10       25.36     12.96 o 
  10   5  20       17.11       12.41      6.80 o 
  11   5  20       26.90       49.51     12.91 o 
  12   5  20       19.73       23.26      9.04 o 
  13   5  20       10.57       15.61      5.97 o 
  14   5  20       38.03       43.35     27.08 o 
 -14   6  20      114.04       83.62     20.21 o 
 -13   6  20       96.83       88.09     19.90 o 
 -12   6  20        0.26       12.65     13.11 o 
 -11   6  20      330.42      385.09     70.97 o 
 -10   6  20      117.58      117.41     36.72 o 
  -9   6  20      271.36      349.45     26.07 o 
  -8   6  20       64.97       99.82     24.53 o 
  -7   6  20       14.57       16.51     12.65 o 
  -6   6  20       44.38       24.84     12.50 o 
  -5   6  20       65.55      109.54     25.92 o 
  -4   6  20       53.91      116.17     27.92 o 
  -3   6  20       21.55       49.68     19.13 o 
  -2   6  20       11.71       11.11     11.57 o 
  -1   6  20        2.59       -5.86     11.73 o 
   0   6  20       17.34       21.91     10.49 o 
   1   6  20       24.88       34.40     16.51 o 
   2   6  20        2.93       10.49     10.03 o 
   3   6  20       32.26       15.12     10.03 o 
   4   6  20       48.05       66.96     21.45 o 
   5   6  20        6.68        5.86      9.26 o 
   6   6  20        1.51       -5.25      9.41 o 
   7   6  20       69.67       93.96     23.30 o 
   8   6  20       20.73       26.69     11.26 o 
   9   6  20       48.28       56.16     20.21 o 
  10   6  20        1.05       28.23     13.27 o 
  11   6  20        0.89        1.70      9.41 o 
  -8   7  20       64.10       69.58     21.60 o 
  -7   7  20      150.90      150.42     43.20 o 
  -6   7  20       47.17       67.27     21.91 o 
  -5   7  20      176.53      210.90     48.91 o 
  -4   7  20       78.96       99.97     26.38 o 
  -3   7  20      109.06       93.80     25.46 o 
  -2   7  20       49.14       32.24     14.04 o 
  -1   7  20      165.18      117.87     31.01 o 
   0   7  20      221.77      263.82     28.85 o 
   1   7  20       10.34       26.54     13.11 o 
   2   7  20       98.85       68.66     23.45 o 
   3   7  20      182.16      115.71     45.20 o 
   4   7  20      258.15      221.39     29.62 o 
   5   7  20       18.16       15.74     11.88 o 
   6   7  20      339.30      343.89     42.58 o 
 -22   1  21        2.91       17.07     11.68 o 
 -21   1  21       33.78       34.05      9.40 o 
 -20   1  21        5.89       21.31      7.84 o 
 -19   1  21       88.11       74.62     18.79 o 
 -18   1  21       27.79       41.23     14.87 o 
 -17   1  21      442.25      447.69     26.99 o 
 -16   1  21       52.68       60.33     21.85 o 
 -15   1  21      178.72      198.88     18.84 o 
 -14   1  21      166.58      201.13     24.50 o 
 -13   1  21     1030.82     1116.90     39.72 o 
 -12   1  21      370.30      335.87     19.35 o 
 -11   1  21      190.23      231.97     16.85 o 
 -10   1  21      467.65      494.43     26.27 o 
  -9   1  21     1080.37     1141.52     46.00 o 
  -8   1  21      120.41      139.60     19.49 o 
  -7   1  21       38.87       61.94      8.97 o 
  -6   1  21     1459.89     1541.83     63.29 o 
  -5   1  21     6111.68     6455.63     62.17 o 
  -4   1  21      268.41      290.06     12.85 o 
  -3   1  21        2.38        2.39      2.20 o 
  -2   1  21     2153.41     2098.62     36.90 o 
  -1   1  21     9873.55    10005.41    131.61 o 
   0   1  21     1206.70     1117.08     39.40 o 
   1   1  21      251.87      213.29     14.85 o 
   2   1  21      906.40      871.09     32.37 o 
   3   1  21     1878.42     1855.34     46.14 o 
   4   1  21      578.63      565.08     33.39 o 
   5   1  21      514.35      510.42     34.57 o 
   6   1  21      416.44      443.61     28.21 o 
   7   1  21     1170.79     1076.39     71.57 o 
   8   1  21       47.44       50.36     11.77 o 
   9   1  21        1.40        5.24      7.67 o 
  10   1  21      227.03      223.31     32.68 o 
  11   1  21     1776.10     1979.51    104.88 o 
  12   1  21      107.07      172.47     25.30 o 
  13   1  21        6.59       18.66     14.50 o 
  14   1  21      201.69      224.85     35.52 o 
  15   1  21      472.02      537.36     99.60 o 
  16   1  21       50.56       34.99     22.99 o 
  17   1  21      417.10      429.27     90.21 o 
  18   1  21      154.72      153.93     60.79 o 
  19   1  21       48.64       36.11     49.68 o 
 -22   2  21       76.94       96.52     15.11 o 
 -21   2  21       84.26      102.06     30.47 o 
 -20   2  21       27.14       22.20      9.04 o 
 -19   2  21      128.13      126.36     21.13 o 
 -18   2  21      116.97      121.76     21.84 o 
 -17   2  21        5.17        7.29      4.35 o 
 -16   2  21       81.23       83.66     13.69 o 
 -15   2  21      637.43      633.85     40.73 o 
 -14   2  21      297.76      291.43     28.46 o 
 -13   2  21       13.88       14.96      8.44 o 
 -12   2  21      175.97      141.03     14.52 o 
 -11   2  21     1773.21     1849.82    119.09 o 
 -10   2  21      737.25      698.78     35.09 o 
  -9   2  21      200.52      237.23     34.72 o 
  -8   2  21      178.76      198.45     26.04 o 
  -7   2  21      615.52      591.30     54.85 o 
  -6   2  21      335.78      331.07     39.98 o 
  -5   2  21      213.31      174.21     11.87 o 
  -4   2  21      128.88      123.01     14.70 o 
  -3   2  21        4.93       -0.63      7.02 o 
  -2   2  21        5.69       14.49      6.01 o 
  -1   2  21        3.72        5.22     10.04 o 
   0   2  21        0.54       10.07      3.55 o 
   1   2  21      243.89      210.93     10.21 o 
   2   2  21       61.20       53.71      6.20 o 
   3   2  21      379.96      328.97     16.08 o 
   4   2  21      107.90      103.83     10.40 o 
   5   2  21     1300.78     1351.52     59.17 o 
   6   2  21       13.08        9.83      4.17 o 
   7   2  21      271.89      271.10     44.20 o 
   8   2  21      209.46      199.07     26.84 o 
   9   2  21      264.62      206.31     32.32 o 
  10   2  21      327.12      324.70     30.54 o 
  11   2  21       22.97       27.95      9.66 o 
  12   2  21       51.39       52.86     16.35 o 
  13   2  21       71.65      125.94     47.13 o 
  14   2  21      293.45      238.77     36.56 o 
  15   2  21      301.91      257.50     53.38 o 
  16   2  21        3.55       25.22     11.49 o 
  17   2  21        9.08       17.48     29.08 o 
  18   2  21       46.48       24.28     13.60 o 
  19   2  21      275.67      187.71     32.31 o 
 -20   3  21      801.99      781.08     67.34 o 
 -19   3  21       37.99       23.03     22.29 o 
 -18   3  21      836.04      799.04    135.00 o 
 -17   3  21      674.66      807.05     99.74 o 
 -16   3  21       36.05       47.85     19.75 o 
 -15   3  21      584.02      683.62     30.39 o 
 -14   3  21      626.39      668.50     42.58 o 
 -13   3  21      654.37      677.45     26.84 o 
 -12   3  21      244.09      324.21     24.93 o 
 -11   3  21     1783.05     2185.10    139.39 o 
 -10   3  21      308.23      326.46     87.32 o 
  -9   3  21     2934.48     2600.60    316.28 o 
  -8   3  21      116.75      109.66     21.56 o 
  -7   3  21        0.00       13.55      8.68 o 
  -6   3  21        1.99       19.50      9.27 o 
  -5   3  21      282.21      301.96     25.91 o 
  -4   3  21      637.58      625.09    122.73 o 
  -3   3  21      272.08      236.62     27.24 o 
  -2   3  21        0.15       15.64      8.10 o 
  -1   3  21      425.28      367.76     61.56 o 
   0   3  21      335.86      279.82     23.89 o 
   1   3  21      247.83      224.34     29.62 o 
   2   3  21      740.10      782.56     49.12 o 
   3   3  21    13424.34    13481.33    635.57 o 
   4   3  21     1561.24     1373.62     83.71 o 
   5   3  21       67.39       74.17     14.48 o 
   6   3  21     1315.09     1409.80     51.07 o 
   7   3  21     8730.58     9102.36    431.76 o 
   8   3  21     1129.05     1138.70     49.09 o 
   9   3  21        1.22       13.89      4.92 o 
  10   3  21      401.29      349.01     19.65 o 
  11   3  21       99.93       75.58     17.99 o 
  12   3  21       54.82       37.07     11.12 o 
  13   3  21      105.26       93.43     35.87 o 
  14   3  21        4.51       24.51     12.45 o 
  15   3  21       28.83       20.76     10.93 o 
  16   3  21       11.15        4.59     10.30 o 
  17   3  21       42.13       36.21     11.05 o 
  18   3  21       28.43       42.60     11.84 o 
 -19   4  21       67.45       54.49     12.52 o 
 -18   4  21       33.82       64.28     20.03 o 
 -17   4  21      222.37      241.91     56.00 o 
 -16   4  21        6.36        6.48     11.11 o 
 -15   4  21       22.93        1.54     12.81 o 
 -14   4  21       69.14      103.68     27.15 o 
 -13   4  21       42.73       36.26     14.81 o 
 -12   4  21        0.17       45.98     20.98 o 
 -11   4  21       79.56       42.58     12.34 o 
 -10   4  21        9.35       12.96     14.19 o 
  -9   4  21       68.92       35.33     16.51 o 
  -8   4  21       46.88       59.40     14.50 o 
  -7   4  21      140.43      157.21     24.07 o 
  -6   4  21       78.67       80.53     22.22 o 
  -5   4  21       57.58       52.46     15.74 o 
  -4   4  21       15.99       38.72     14.66 o 
  -3   4  21        0.02        9.87     10.03 o 
  -2   4  21       19.25       12.03     11.11 o 
  -1   4  21      167.45      162.61     35.64 o 
   0   4  21      114.14       98.91     17.24 o 
   1   4  21       40.03       70.97     13.35 o 
   2   4  21      138.36      129.80     18.90 o 
   3   4  21        9.00       13.19     12.88 o 
   4   4  21      194.82      231.90     32.34 o 
   5   4  21      144.80      151.03     29.16 o 
   6   4  21       36.76       46.62     14.58 o 
   7   4  21      186.78      227.37     15.90 o 
   8   4  21       56.79       39.86     11.27 o 
   9   4  21        9.11       26.42     13.89 o 
  10   4  21       23.03       15.61      6.45 o 
  11   4  21      100.11      122.82     23.30 o 
  12   4  21       27.77       38.00     13.09 o 
  13   4  21       43.65       34.83      7.95 o 
  14   4  21        9.32       21.58      7.66 o 
  15   4  21        0.13       20.41      8.38 o 
  16   4  21        0.84       23.19      8.72 o 
 -17   5  21      241.97      236.36     72.98 o 
 -16   5  21      140.61      194.24     23.14 o 
 -15   5  21       26.28       13.73     11.42 o 
 -14   5  21      148.62      122.19     49.06 o 
 -13   5  21      799.75      914.89     42.12 o 
 -12   5  21      301.62      288.51     59.09 o 
 -11   5  21       42.82       81.00     24.07 o 
 -10   5  21      351.55      332.94     80.84 o 
  -9   5  21     1434.87     1401.80     41.66 o 
  -8   5  21      349.06      287.27     38.72 o 
  -7   5  21        2.03       22.22     10.65 o 
  -6   5  21      639.94      713.86     43.97 o 
  -5   5  21     1596.60     1781.64     89.33 o 
  -4   5  21      100.90       93.96     24.38 o 
  -3   5  21       14.73       13.58     17.90 o 
  -2   5  21      301.49      294.83     20.37 o 
  -1   5  21      757.25      940.35    279.10 o 
   1   5  21       43.92       51.99     22.68 o 
   2   5  21       97.42      109.08     26.38 o 
   3   5  21      147.92      150.95     21.74 o 
   4   5  21       11.43       25.53     13.65 o 
   5   5  21       96.82       92.15     22.22 o 
   6   5  21       77.21       81.73     13.40 o 
   7   5  21      113.47      109.67     16.09 o 
   8   5  21       26.16       26.70      7.69 o 
   9   5  21       40.36       40.21      9.82 o 
  10   5  21        1.90        9.74     12.34 o 
  11   5  21        0.94       21.81     18.13 o 
  12   5  21       22.12       40.46     11.84 o 
  13   5  21      208.70      124.12     44.31 o 
  14   5  21        3.11       26.51     11.02 o 
 -13   6  21      362.46      315.81     40.11 o 
 -12   6  21       32.19       19.75      8.95 o 
 -11   6  21       73.81       42.27     14.97 o 
 -10   6  21      228.98      194.09     22.68 o 
  -9   6  21      308.85      276.01     81.61 o 
  -8   6  21        5.50       20.37      9.57 o 
  -7   6  21      558.66      548.78     75.44 o 
  -6   6  21      284.26      283.57    112.93 o 
  -5   6  21      256.39      271.69     31.32 o 
  -4   6  21       86.99      103.99     25.46 o 
  -3   6  21      447.83      612.34     60.48 o 
  -2   6  21       70.64       80.69     20.06 o 
  -1   6  21        8.12       17.13     11.42 o 
   0   6  21       63.46       54.62     16.66 o 
   1   6  21      215.08      229.11     52.15 o 
   2   6  21       13.54       12.19     10.95 o 
   3   6  21      327.69      346.67     69.43 o 
   4   6  21       47.94       50.45     18.82 o 
   5   6  21      152.11      169.25     26.69 o 
   6   6  21       26.33       75.60     20.98 o 
   7   6  21       90.14       96.73     23.61 o 
   8   6  21       86.29      117.41     38.26 o 
   9   6  21       89.34       64.34     24.38 o 
  10   6  21       16.78       12.34      8.79 o 
  11   6  21        5.37       26.23     18.21 o 
  -8   7  21       73.18       75.60     16.35 o 
  -7   7  21       65.73       32.55     16.66 o 
  -6   7  21        0.66       20.21     11.42 o 
  -5   7  21       56.19       66.96     15.74 o 
  -4   7  21      125.89      123.89     30.08 o 
  -3   7  21       67.96       62.33     20.21 o 
  -2   7  21       28.71       68.35     24.69 o 
  -1   7  21       77.08       94.57     25.92 o 
   0   7  21       70.24      105.99     29.16 o 
   1   7  21      119.09      123.27     31.32 o 
   2   7  21        1.81       16.82     10.95 o 
   3   7  21       61.19       38.88     13.27 o 
   4   7  21      108.90       91.80     16.97 o 
   5   7  21       19.57        9.26     13.42 o 
 -22   0  22      228.27      137.41     39.67 o 
 -21   0  22      118.76       69.57     21.26 o 
 -20   0  22      896.02      998.24     92.18 o 
 -19   0  22     3669.08     3600.11    412.24 o 
 -18   0  22      228.04      224.78     25.43 o 
 -17   0  22      149.70      174.76     45.98 o 
 -16   0  22     1081.76     1026.79     51.73 o 
 -15   0  22     3773.45     3703.45     85.19 o 
 -14   0  22      261.70      209.71     39.62 o 
 -13   0  22      220.31      278.12     32.54 o 
 -12   0  22      809.00      688.45     67.58 o 
 -11   0  22     1795.21     1887.59     79.94 o 
 -10   0  22        0.03       10.73     10.26 o 
  -9   0  22      263.79      283.40     26.99 o 
  -8   0  22      788.53      792.09     40.04 o 
  -7   0  22     1336.65     1376.37     20.67 o 
  -6   0  22      230.17      200.42     13.20 o 
  -5   0  22      201.31      267.03     13.89 o 
  -4   0  22      983.73     1070.35     51.90 o 
  -3   0  22     2921.80     2897.71     54.92 o 
  -2   0  22        0.06       18.60     11.11 o 
  -1   0  22     2834.77     2643.92     51.84 o 
   0   0  22     1926.37     1772.60    137.85 o 
   1   0  22     1676.38     1736.31     59.24 o 
   2   0  22      153.74      122.19     12.50 o 
   3   0  22     3264.22     3100.13     63.41 o 
   4   0  22     1212.58     1274.21     62.64 o 
   5   0  22      184.82      170.17     13.27 o 
   6   0  22      151.38      149.04     31.94 o 
   7   0  22     1146.26     1322.66    134.84 o 
   8   0  22      908.15      857.65    119.11 o 
   9   0  22     2437.57     2333.35    166.16 o 
  10   0  22       32.94       41.66     17.59 o 
  11   0  22      134.69      228.03     37.49 o 
  12   0  22      624.85      562.05     57.70 o 
  13   0  22     1128.68     1151.71    117.41 o 
  14   0  22        0.19       27.92     20.67 o 
  15   0  22      496.99      610.80     97.97 o 
  16   0  22      246.18      254.26     51.38 o 
  17   0  22       17.60       23.45     16.51 o 
  18   0  22        4.20       41.35     16.51 o 
  19   0  22     1205.12     1450.40    159.37 o 
 -22   1  22       11.49        9.91     11.74 o 
 -21   1  22       51.07       38.78     27.50 o 
 -20   1  22        2.54       33.90     10.98 o 
 -19   1  22       91.10       39.51     10.32 o 
 -18   1  22       26.67       38.45      9.64 o 
 -17   1  22      154.03      112.15     15.33 o 
 -16   1  22        3.37       20.86      7.37 o 
 -15   1  22        0.02       14.78     14.97 o 
 -14   1  22       63.40       76.81     17.48 o 
 -13   1  22       23.36       33.12     13.09 o 
 -12   1  22        5.25        5.12      3.47 o 
 -11   1  22       87.19      105.02     12.97 o 
 -10   1  22       34.71       22.99      9.84 o 
  -9   1  22       30.18       26.47      6.50 o 
  -8   1  22        7.80       10.62      5.97 o 
  -7   1  22      303.60      286.89     24.52 o 
  -6   1  22      449.65      424.17     24.39 o 
  -5   1  22      821.37      736.72     26.61 o 
  -4   1  22        5.44        8.98      2.94 o 
  -3   1  22     1178.53     1124.89     43.23 o 
  -2   1  22      663.56      554.78     25.79 o 
  -1   1  22      414.91      285.88     21.45 o 
   0   1  22        1.13       12.24      5.93 o 
   1   1  22      701.60      535.74     37.08 o 
   2   1  22      228.16      223.16     17.55 o 
   3   1  22      392.10      433.60     26.66 o 
   4   1  22      323.79      290.49     23.21 o 
   5   1  22      595.32      555.19     30.20 o 
   6   1  22      742.68      777.28     39.65 o 
   7   1  22     3010.80     3066.05    122.22 o 
   8   1  22      293.47      287.90     26.51 o 
   9   1  22      353.53      326.20     68.81 o 
  10   1  22     1006.46      877.26     50.87 o 
  11   1  22     2132.10     2203.97    138.14 o 
  12   1  22        0.61       19.06     13.20 o 
  13   1  22      784.04      848.55     78.55 o 
  14   1  22      569.20      568.43     70.12 o 
  15   1  22      267.38      257.09     54.56 o 
  16   1  22       36.22       24.69     17.43 o 
  17   1  22     1034.81      814.07    118.45 o 
  18   1  22       99.16      113.49     25.84 o 
  19   1  22       98.87       88.22     24.71 o 
 -21   2  22      178.90      110.25     17.64 o 
 -20   2  22       27.93       23.47     11.34 o 
 -19   2  22        0.89        7.56      7.92 o 
 -18   2  22       77.78      119.12     30.80 o 
 -17   2  22       16.24       29.92     11.40 o 
 -16   2  22       75.75       46.32     19.41 o 
 -15   2  22       64.61       28.14      9.66 o 
 -14   2  22       75.93       66.55     17.35 o 
 -13   2  22      214.78      186.43     15.05 o 
 -12   2  22      505.96      543.52     41.24 o 
 -11   2  22     2261.43     2158.93     78.82 o 
 -10   2  22       26.16       27.11      5.78 o 
  -9   2  22       45.88       52.85      8.06 o 
  -8   2  22      219.26      223.90     39.65 o 
  -7   2  22      356.12      277.17     29.67 o 
  -6   2  22       10.84       21.00     10.18 o 
  -5   2  22      240.43      198.69     25.15 o 
  -4   2  22        2.68        8.19      8.41 o 
  -3   2  22     2671.88     2875.06     95.24 o 
  -2   2  22      287.14      332.09     36.56 o 
  -1   2  22      823.59      788.03     55.10 o 
   0   2  22       20.24       13.25      6.93 o 
   1   2  22       87.05       93.66      7.82 o 
   2   2  22      114.32      137.00      9.46 o 
   3   2  22       12.16       16.73      3.35 o 
   4   2  22      113.53      113.36     11.41 o 
   5   2  22      165.55      225.08     34.91 o 
   6   2  22        0.88        6.76      5.29 o 
   7   2  22     1193.73     1132.73     42.09 o 
   8   2  22     1232.30     1200.55     42.28 o 
   9   2  22        7.95       29.99      9.88 o 
  10   2  22       82.09       76.08     23.68 o 
  11   2  22     6245.39     6743.29    173.64 o 
  12   2  22     1095.51     1028.08    137.23 o 
  13   2  22      120.45      132.08     21.42 o 
  14   2  22      296.87      224.52     25.83 o 
  15   2  22     2553.72     2398.30    154.38 o 
  16   2  22      153.33       69.12     26.84 o 
  17   2  22       11.72       45.67     17.59 o 
  18   2  22      141.28      120.74     29.58 o 
 -20   3  22       11.76       31.34     14.65 o 
 -19   3  22      286.71      229.86     54.10 o 
 -18   3  22      275.10      269.73     35.86 o 
 -17   3  22       10.86       19.39     30.78 o 
 -16   3  22       37.95       72.24     18.39 o 
 -15   3  22      322.35      296.53     39.34 o 
 -14   3  22       96.88       84.24     22.37 o 
 -13   3  22      267.42      238.62     17.13 o 
 -12   3  22       99.74       96.75     20.54 o 
 -11   3  22        0.84        1.56      8.85 o 
 -10   3  22       25.72       30.69     10.84 o 
  -9   3  22      720.72      655.80     35.49 o 
  -8   3  22      294.98      269.49     29.02 o 
  -7   3  22       68.17       51.44     12.44 o 
  -6   3  22       35.14       47.59     13.21 o 
  -5   3  22      220.55      224.85     23.07 o 
  -4   3  22       11.27       20.83     10.95 o 
  -3   3  22        0.16       -2.58     43.35 o 
  -2   3  22        2.79       10.74     11.73 o 
  -1   3  22       12.67       -4.99      6.85 o 
   0   3  22        3.87       15.24     10.86 o 
   1   3  22      625.97      607.39     32.20 o 
   2   3  22      279.05      261.19     33.79 o 
   3   3  22      113.45       57.93     16.59 o 
   4   3  22        8.23       12.52      5.99 o 
   5   3  22     2824.47     2780.71    122.42 o 
   6   3  22      256.23      261.29     26.24 o 
   7   3  22      238.70      191.01     40.19 o 
   8   3  22       33.47       31.75      8.56 o 
   9   3  22       92.55       71.13     26.61 o 
  10   3  22       16.29       26.73     15.89 o 
  11   3  22       83.80      134.99     21.04 o 
  12   3  22       39.20       21.12     13.65 o 
  13   3  22      242.23      267.19     31.74 o 
  14   3  22       86.97       80.33     16.18 o 
  15   3  22       82.04       88.06     24.15 o 
  16   3  22        1.29       28.74     12.85 o 
  17   3  22       37.17       49.16     13.64 o 
 -19   4  22      222.13      255.78     73.44 o 
 -18   4  22      145.46      116.08     38.80 o 
 -17   4  22       37.20        2.78     10.80 o 
 -16   4  22       53.48       78.68     19.90 o 
 -15   4  22      334.58      265.36     67.73 o 
 -14   4  22       45.10       81.92     21.91 o 
 -13   4  22        0.80       15.12     13.27 o 
 -12   4  22       13.66       37.49     16.05 o 
 -11   4  22     1080.10     1168.07     62.48 o 
 -10   4  22      397.84      427.67     90.56 o 
  -9   4  22       18.03       39.96     18.67 o 
  -8   4  22      111.60      103.06     26.07 o 
  -7   4  22     1143.23     1234.87     74.06 o 
  -6   4  22      683.30      744.56     72.98 o 
  -5   4  22       17.18       -1.23     10.03 o 
  -4   4  22      260.43      332.01     36.72 o 
  -3   4  22      475.98      522.55     27.15 o 
  -2   4  22       88.64       82.85     18.05 o 
  -1   4  22        6.07       12.81     10.34 o 
   0   4  22       10.24       11.12      4.25 o 
   1   4  22      369.21      359.56     29.08 o 
   2   4  22       16.91       20.47      5.00 o 
   3   4  22      259.60      298.23     47.67 o 
   4   4  22       12.35       24.36      7.21 o 
   5   4  22      554.43      642.27     58.24 o 
   6   4  22       80.80       61.87     14.27 o 
   7   4  22       12.66       17.37      6.91 o 
   8   4  22       22.66       24.71      9.18 o 
   9   4  22       70.79       65.81     14.07 o 
  10   4  22        0.21       14.98      7.95 o 
  11   4  22      342.95      440.48     56.70 o 
  12   4  22       79.49       73.75     14.94 o 
  13   4  22        0.83        7.16      6.68 o 
  14   4  22       12.25       13.19      9.18 o 
  15   4  22       78.90       49.79     15.71 o 
  16   4  22       16.13       23.77      8.05 o 
 -16   5  22        2.84       10.80     14.19 o 
 -15   5  22        8.75       18.36     11.57 o 
 -14   5  22       69.60       57.39     23.61 o 
 -13   5  22      101.85      113.40     53.23 o 
 -12   5  22        3.40       12.81     12.65 o 
 -11   5  22       20.08       38.11     12.19 o 
 -10   5  22      215.40      184.52     34.87 o 
  -9   5  22       78.96       81.15     25.30 o 
  -8   5  22      138.00      120.80     21.75 o 
  -7   5  22        9.07       17.13     14.81 o 
  -6   5  22        0.02        7.56     11.57 o 
  -5   5  22      162.62      174.49     35.48 o 
  -4   5  22      257.54      278.32     21.45 o 
  -3   5  22      100.98       81.92     21.91 o 
  -2   5  22       33.05       33.17     14.97 o 
  -1   5  22      219.56      220.16     18.67 o 
   1   5  22       27.47       16.05      7.87 o 
   2   5  22        0.68       22.83     11.26 o 
   3   5  22       49.80       66.34     14.81 o 
   4   5  22       32.13       68.81     16.20 o 
   5   5  22       93.33       95.37     17.78 o 
   6   5  22       15.69       32.33      8.72 o 
   7   5  22      142.02      122.00     15.77 o 
   8   5  22       77.45       37.40      9.64 o 
   9   5  22       39.96       19.11     13.96 o 
  10   5  22       17.37       19.16      6.04 o 
  11   5  22        6.09        1.25      5.52 o 
  12   5  22        1.11       20.38      8.00 o 
  13   5  22      164.48      179.40     40.11 o 
 -13   6  22       72.85       85.16     17.43 o 
 -12   6  22        5.12       35.95     13.27 o 
 -11   6  22       61.62       37.34     18.82 o 
 -10   6  22       28.92       40.88     20.06 o 
  -9   6  22      110.91       71.43     18.05 o 
  -8   6  22       40.94       33.32     11.73 o 
  -7   6  22       34.80       47.98     19.13 o 
  -6   6  22        0.08        7.41     12.19 o 
  -5   6  22      129.98      106.45     36.41 o 
  -4   6  22      171.08      153.36     39.34 o 
  -3   6  22        0.36       21.91     12.50 o 
  -2   6  22        9.54       32.40     16.66 o 
  -1   6  22       48.14       31.63     12.65 o 
   0   6  22       43.14       79.61     22.99 o 
   1   6  22        9.68       43.04     17.90 o 
   2   6  22       22.25        4.63      9.10 o 
   3   6  22        8.32       27.00     12.65 o 
   4   6  22        2.53        5.25      9.57 o 
   5   6  22       75.11       93.19     22.06 o 
   6   6  22       20.89       45.98     22.83 o 
   7   6  22       15.70       32.24     12.19 o 
   8   6  22        0.08       24.07     12.19 o 
   9   6  22       93.33      126.67     18.98 o 
  10   6  22       50.00       35.64     16.05 o 
  -7   7  22      111.17      120.80     26.07 o 
  -6   7  22      192.34      172.64     36.72 o 
  -5   7  22      125.68      169.86     27.62 o 
  -4   7  22      157.72      131.91     20.37 o 
  -3   7  22      437.67      490.00     54.77 o 
  -2   7  22      103.91       89.95     20.67 o 
  -1   7  22       27.53       20.21     11.57 o 
   0   7  22       86.17      111.24     18.67 o 
   1   7  22      748.55      841.14     88.40 o 
   2   7  22       13.94       32.71     14.97 o 
   3   7  22        4.06       14.97      8.49 o 
   4   7  22        6.83       -5.40      9.87 o 
 -22   1  23        0.03       22.63      7.21 o 
 -21   1  23       34.27       45.44     12.81 o 
 -20   1  23        7.02       15.92     12.63 o 
 -19   1  23        0.74       21.90      8.51 o 
 -18   1  23        0.96       24.99      5.72 o 
 -17   1  23      509.03      500.90     52.69 o 
 -16   1  23      155.80      149.06     17.36 o 
 -15   1  23       27.03       29.74     14.79 o 
 -14   1  23        0.07       18.81     13.09 o 
 -13   1  23      667.31      709.38     16.54 o 
 -12   1  23      365.04      425.69     21.24 o 
 -11   1  23       10.42       16.97      4.69 o 
 -10   1  23       11.87       13.26      4.07 o 
  -9   1  23      560.07      540.51     32.68 o 
  -8   1  23        0.10       12.62      4.21 o 
  -7   1  23       73.76       94.11     10.78 o 
  -6   1  23        1.10        3.64      4.77 o 
  -5   1  23      897.42      782.53     24.99 o 
  -4   1  23       28.59       27.16      4.76 o 
  -3   1  23       15.21       22.74      4.35 o 
  -2   1  23      146.63      128.02      9.04 o 
  -1   1  23      358.02      330.33     12.07 o 
   0   1  23       12.65       15.46      4.81 o 
   1   1  23     1766.47     1746.75     46.86 o 
   2   1  23      769.34      764.28     26.43 o 
   3   1  23       63.99       49.91      5.86 o 
   4   1  23        0.14       11.18      4.45 o 
   5   1  23     2984.67     2967.24    114.36 o 
   6   1  23      449.26      474.89     24.61 o 
   7   1  23      141.67      133.43     19.89 o 
   8   1  23      109.69      111.32     17.91 o 
   9   1  23     1803.37     1705.05     97.44 o 
  10   1  23      109.13       65.57     13.16 o 
  11   1  23       34.32       40.23     13.01 o 
  12   1  23      201.61      260.04     29.85 o 
  13   1  23     1150.34     1287.05     80.21 o 
  14   1  23       22.06       31.42     28.93 o 
  15   1  23      241.03      222.68     56.93 o 
  16   1  23       71.77       68.12     59.94 o 
  17   1  23      424.25      414.05     99.97 o 
  18   1  23        1.29       30.84     16.88 o 
  19   1  23       25.31       45.65     20.59 o 
 -21   2  23       97.73      101.72     17.80 o 
 -20   2  23      146.77      130.10     20.41 o 
 -19   2  23      133.61      188.53     50.44 o 
 -18   2  23        2.52       11.27      7.70 o 
 -17   2  23       38.05       36.95      8.40 o 
 -16   2  23       32.00       47.00     11.84 o 
 -15   2  23      390.53      396.03     18.82 o 
 -14   2  23      224.55      267.26     26.27 o 
 -13   2  23      866.11      830.88     25.36 o 
 -12   2  23        3.44       14.50      6.76 o 
 -11   2  23      243.07      220.77     29.38 o 
 -10   2  23      819.74      789.85     27.66 o 
  -9   2  23      918.51      923.06     64.18 o 
  -8   2  23       61.48       90.97     18.93 o 
  -7   2  23      375.33      410.56     25.71 o 
  -6   2  23      423.00      483.93     38.49 o 
  -5   2  23      302.52      252.81     41.65 o 
  -4   2  23      895.13      782.07     52.62 o 
  -3   2  23      741.72      744.80     55.54 o 
  -2   2  23       14.19       15.17      6.11 o 
  -1   2  23     2604.48     2614.31     52.94 o 
   0   2  23      482.63      505.63     22.28 o 
   1   2  23      340.22      347.94     18.44 o 
   2   2  23      214.12      185.65     35.17 o 
   3   2  23      373.28      406.73     25.79 o 
   4   2  23        0.55        6.23      4.74 o 
   5   2  23       13.15       16.62      5.92 o 
   6   2  23      114.04      124.49     15.54 o 
   7   2  23      201.68      213.82     24.46 o 
   8   2  23       29.57       24.64      7.99 o 
   9   2  23      113.00      162.60     33.48 o 
  10   2  23      218.17      232.60     17.22 o 
  11   2  23     1484.91     1615.18     53.35 o 
  12   2  23      306.21      236.98     22.83 o 
  13   2  23        8.76       19.05      8.56 o 
  14   2  23      243.16      156.04     26.55 o 
  15   2  23      738.94      627.52     32.33 o 
  16   2  23      117.97      115.02     23.14 o 
  17   2  23       47.53       69.82     16.26 o 
  18   2  23       36.53       84.20     13.73 o 
 -20   3  23        2.61       30.44     12.07 o 
 -19   3  23      137.94       87.49     27.20 o 
 -18   3  23       40.98       24.49     16.66 o 
 -17   3  23      181.45      184.60     29.88 o 
 -16   3  23       14.54       40.92     12.08 o 
 -15   3  23      213.70      190.38     49.52 o 
 -14   3  23       10.76       33.76     14.70 o 
 -13   3  23      571.88      590.25     23.20 o 
 -12   3  23        5.26        6.14     14.12 o 
 -11   3  23       19.34       15.19     22.99 o 
 -10   3  23      170.27      141.95     23.14 o 
  -9   3  23      820.89      855.34     89.64 o 
  -8   3  23        1.25       30.38     35.64 o 
  -7   3  23     1301.75     1364.08    120.11 o 
  -6   3  23      862.26      777.94     36.45 o 
  -5   3  23      171.63      164.81     18.29 o 
  -4   3  23       74.27       44.20     12.07 o 
  -3   3  23     5788.89     6005.50    175.33 o 
  -2   3  23     1071.32     1052.58     86.00 o 
  -1   3  23     2967.09     2632.52    250.40 o 
   0   3  23       23.63       21.93      4.94 o 
   1   3  23       69.07       76.29     13.29 o 
   2   3  23      106.17      106.61     17.67 o 
   3   3  23     2916.21     2970.54     94.91 o 
   4   3  23      123.25      133.76     28.85 o 
   5   3  23     1859.33     2025.94    190.69 o 
   6   3  23       67.66       77.16     14.80 o 
   7   3  23      308.55      327.89     36.02 o 
   8   3  23      141.52      136.64     22.68 o 
   9   3  23      294.40      306.82     19.62 o 
  10   3  23      239.30      237.37     55.08 o 
  11   3  23      285.75      295.41     20.51 o 
  12   3  23       15.48       29.07     14.81 o 
  13   3  23      411.68      322.12     39.80 o 
  14   3  23       96.40      112.56     22.45 o 
  15   3  23       52.65       56.70     27.15 o 
  16   3  23        0.16       28.76     26.00 o 
  17   3  23       13.37       18.90     10.71 o 
 -18   4  23        2.58       20.31      5.36 o 
 -17   4  23        9.03       34.71     14.35 o 
 -16   4  23       18.94       24.53      7.41 o 
 -15   4  23        0.08       23.76     11.42 o 
 -14   4  23        4.33       20.52     13.73 o 
 -13   4  23      188.80      174.96     24.38 o 
 -12   4  23        4.30       14.97      6.02 o 
 -11   4  23        8.57        4.17     10.18 o 
 -10   4  23        6.75       25.30     12.65 o 
  -9   4  23      125.79      108.15     37.49 o 
  -8   4  23        9.42        1.08      9.41 o 
  -7   4  23       31.83       17.59     14.50 o 
  -6   4  23       50.19       46.90     11.57 o 
  -5   4  23      442.94      473.34     62.18 o 
  -4   4  23       36.18       45.67     15.74 o 
  -3   4  23      117.40      132.84     16.51 o 
  -2   4  23       17.76       37.80     12.50 o 
  -1   4  23      417.02      404.99     66.50 o 
   0   4  23        6.54       44.12     12.65 o 
   1   4  23      138.87      133.78     15.23 o 
   2   4  23        6.67       11.19      9.57 o 
   3   4  23      186.46      184.02     47.06 o 
   4   4  23      118.56      104.86     19.36 o 
   5   4  23      269.63      309.78     22.61 o 
   6   4  23       43.51       55.24     14.75 o 
   7   4  23      280.08      215.27     21.91 o 
   8   4  23       63.43       64.22     13.79 o 
   9   4  23        8.05       22.29      7.96 o 
  10   4  23       43.90       34.52      9.41 o 
  11   4  23        0.23       27.16     10.95 o 
  12   4  23       20.57       31.43     10.37 o 
  13   4  23      122.78      115.62     41.81 o 
  14   4  23        0.04       11.40      7.51 o 
  15   4  23       89.99       85.47     17.12 o 
 -16   5  23        0.75       13.27     14.19 o 
 -15   5  23       10.73        3.24     11.42 o 
 -14   5  23       10.82       11.88     10.80 o 
 -13   5  23      155.22      151.04     59.71 o 
 -12   5  23        4.20       79.45     23.61 o 
 -11   5  23      158.40      135.15     29.93 o 
 -10   5  23       53.83       73.75     21.14 o 
  -9   5  23       24.26        9.41      5.55 o 
  -8   5  23        0.74       27.15     14.04 o 
  -7   5  23      649.74      666.65     31.01 o 
  -6   5  23       99.31      118.33     18.51 o 
  -5   5  23       18.08       35.95     14.97 o 
  -4   5  23       56.05       71.43     18.67 o 
  -3   5  23      439.66      506.04     69.58 o 
  -2   5  23       49.99       20.83     11.42 o 
  -1   5  23        0.06       30.08     14.66 o 
   0   5  23       21.65       30.55     13.11 o 
   1   5  23      176.26      166.93     37.34 o 
   2   5  23       61.33       52.61     19.44 o 
   3   5  23      305.91      326.92     22.22 o 
   4   5  23        0.05       10.95      7.41 o 
   5   5  23      252.23      267.99     70.04 o 
   6   5  23      125.69      115.56     36.56 o 
   7   5  23      365.90      275.55     69.27 o 
   8   5  23       15.34       50.20     10.02 o 
   9   5  23     1271.57     1297.29     84.70 o 
  10   5  23      219.28      153.72     35.88 o 
  11   5  23       74.42       52.49     12.38 o 
  12   5  23       44.47       49.04     22.37 o 
  13   5  23     1681.83     1993.19    148.80 o 
 -12   6  23      213.37      194.24     28.85 o 
 -11   6  23      401.22      486.91     45.51 o 
 -10   6  23        0.74       11.26     11.26 o 
  -9   6  23      615.61      776.65     57.55 o 
  -8   6  23      397.68      297.45     76.52 o 
  -7   6  23       57.02       60.48     20.37 o 
  -6   6  23      136.71      157.37     28.23 o 
  -5   6  23      957.75     1020.73     38.42 o 
  -4   6  23      330.66      322.76     27.00 o 
  -3   6  23       26.61       34.10     13.11 o 
  -2   6  23      244.27      259.19     37.80 o 
  -1   6  23      458.27      460.68     32.71 o 
   0   6  23       37.07       85.16     23.45 o 
   1   6  23       13.26       14.97     12.65 o 
   2   6  23       10.64       20.21     10.80 o 
   3   6  23      145.45      143.64     37.95 o 
   4   6  23       29.20       55.39     22.06 o 
   5   6  23      253.80      262.59     38.88 o 
   6   6  23        6.68       12.50     11.11 o 
   7   6  23      259.39      235.59     43.35 o 
   8   6  23      173.95      146.10     44.12 o 
   9   6  23      232.24      297.15     37.80 o 
  -5   7  23      197.53      277.40     38.11 o 
  -4   7  23       39.01       52.76     14.97 o 
  -3   7  23      212.76      229.42     31.16 o 
  -2   7  23      357.49      373.82     79.76 o 
  -1   7  23       19.84       11.26     13.27 o 
   0   7  23       10.76       41.81     19.59 o 
   1   7  23      252.04      283.72     37.03 o 
   2   7  23      137.50      166.16     27.00 o 
 -22   0  24       27.11        8.64     21.99 o 
 -21   0  24       31.28       36.09     12.03 o 
 -20   0  24       52.39       66.57     33.94 o 
 -19   0  24      141.70       94.02     26.98 o 
 -18   0  24       10.86       20.43     15.66 o 
 -17   0  24      343.95      363.14     39.42 o 
 -16   0  24      302.58      256.69     17.59 o 
 -15   0  24      422.29      404.69     44.97 o 
 -14   0  24        2.74       18.48      8.63 o 
 -13   0  24     1057.46     1169.84     65.19 o 
 -12   0  24      428.88      425.44     18.39 o 
 -11   0  24      675.73      570.33     38.65 o 
 -10   0  24      150.22      165.94     18.11 o 
  -9   0  24      185.03      218.96     33.05 o 
  -8   0  24       16.41       22.73      5.77 o 
  -7   0  24        1.33        7.48      9.80 o 
  -6   0  24      691.63      766.28     54.46 o 
  -5   0  24      692.76      616.16     46.27 o 
  -4   0  24       17.85       22.13      4.34 o 
  -3   0  24       12.80       17.23      7.95 o 
  -2   0  24      233.79      211.65     26.23 o 
  -1   0  24     2930.14     2748.27    303.32 o 
   0   0  24      538.70      555.40     91.10 o 
   1   0  24       37.55       51.99     10.95 o 
   2   0  24        2.84       22.22      8.02 o 
   3   0  24     2799.62     2823.20    112.63 o 
   4   0  24      859.54      888.97     65.57 o 
   5   0  24      868.66      920.44     68.19 o 
   6   0  24       21.13       35.79     13.89 o 
   7   0  24      963.32      926.15     52.92 o 
   8   0  24      469.25      346.05     59.86 o 
   9   0  24      425.23      476.73     65.57 o 
  10   0  24       12.41       20.83     14.66 o 
  11   0  24      699.47      594.76     61.71 o 
  12   0  24      218.21      203.81     43.97 o 
  13   0  24       12.01       86.86     39.03 o 
  14   0  24       40.11       18.51     14.66 o 
  15   0  24      686.79      548.01    145.95 o 
  16   0  24       45.00       20.52     27.31 o 
  17   0  24      213.52      208.13     45.82 o 
  18   0  24        0.01       70.66     27.31 o 
 -21   1  24      174.32       92.86     27.68 o 
 -20   1  24       23.50       23.67     15.19 o 
 -19   1  24      276.72      208.60     24.53 o 
 -18   1  24      196.57      193.29     28.55 o 
 -17   1  24      338.92      279.70     28.26 o 
 -16   1  24       15.56       18.97      5.14 o 
 -15   1  24      606.55      592.91     17.24 o 
 -14   1  24      317.09      296.50     17.91 o 
 -13   1  24      273.55      270.59     33.80 o 
 -12   1  24       97.63      101.94     19.80 o 
 -11   1  24      651.46      691.03     23.38 o 
 -10   1  24      166.93      170.12     17.91 o 
  -9   1  24      559.17      556.82     41.90 o 
  -8   1  24        0.01        2.27      2.05 o 
  -7   1  24      221.47      193.90     15.37 o 
  -6   1  24      181.28      176.40     12.83 o 
  -5   1  24     1142.50     1215.72     38.35 o 
  -4   1  24       31.02       38.69     10.58 o 
  -3   1  24     2030.38     1891.66     43.57 o 
  -2   1  24     1272.43     1160.00     44.31 o 
  -1   1  24     1846.37     1908.48     48.53 o 
   0   1  24       55.05       48.38      6.18 o 
   1   1  24     6057.10     5755.18    161.20 o 
   2   1  24     1293.86     1159.27     46.79 o 
   3   1  24     1728.17     1760.49     80.47 o 
   4   1  24      218.17      254.43     22.59 o 
   5   1  24     2899.11     2880.05    141.69 o 
   6   1  24      364.06      357.44     25.34 o 
   7   1  24      146.71      151.64     21.20 o 
   8   1  24      320.04      292.96     35.21 o 
   9   1  24     1920.44     1879.24     92.88 o 
  10   1  24      178.71      176.02     30.86 o 
  11   1  24     1745.97     1851.05     64.04 o 
  12   1  24      246.74      229.55     35.64 o 
  13   1  24     1421.17     1469.33    218.00 o 
  14   1  24       70.23       76.38     19.92 o 
  15   1  24      397.49      339.41     59.56 o 
  16   1  24      140.54      120.90     46.44 o 
  17   1  24       49.91       58.45     14.88 o 
  18   1  24        1.81       42.31     15.09 o 
 -21   2  24        7.01       10.61     13.27 o 
 -20   2  24        3.31       21.66      7.73 o 
 -19   2  24       82.53       47.80     26.76 o 
 -18   2  24       41.82       31.70     18.82 o 
 -17   2  24        0.52       14.55     15.66 o 
 -16   2  24        7.48       23.98     26.82 o 
 -15   2  24      919.80      892.94     71.81 o 
 -14   2  24      147.65      142.30     30.50 o 
 -13   2  24     1968.47     2098.97    152.72 o 
 -12   2  24        2.39       15.81     13.44 o 
 -11   2  24      627.92      591.63     23.01 o 
 -10   2  24      222.31      217.11     38.42 o 
  -9   2  24     2234.59     2643.64    288.51 o 
  -8   2  24        0.89        7.49     26.30 o 
  -7   2  24       55.39       68.41     17.74 o 
  -6   2  24      218.60      219.71     38.12 o 
  -5   2  24       18.38        8.47     12.27 o 
  -4   2  24       20.94       20.74      7.64 o 
  -3   2  24       37.16       35.50     13.04 o 
  -2   2  24       43.19       70.08     25.92 o 
  -1   2  24      132.85       93.50     16.01 o 
   0   2  24        0.82        9.96      3.58 o 
   1   2  24        0.01        2.75      3.03 o 
   2   2  24       34.11       23.02      4.49 o 
   3   2  24      229.59      275.72     23.00 o 
   4   2  24        4.27       26.74      6.61 o 
   5   2  24      404.37      430.48     47.46 o 
   6   2  24       21.82       28.15     18.13 o 
   7   2  24      205.00      173.63     14.55 o 
   8   2  24        6.60       24.04      7.38 o 
   9   2  24       42.81       28.00     13.11 o 
  10   2  24        3.69       23.90      8.92 o 
  11   2  24       31.98       50.29     15.08 o 
  12   2  24       15.39       47.14     14.89 o 
  13   2  24        2.90       24.45     13.65 o 
  14   2  24       11.33       29.52      9.42 o 
  15   2  24      292.78      276.15     35.32 o 
  16   2  24       13.52       10.41      7.84 o 
  17   2  24        1.44       11.26     10.65 o 
  18   2  24        3.03       23.41     10.03 o 
 -20   3  24        0.01       30.25      9.15 o 
 -19   3  24      113.78      105.55     28.01 o 
 -18   3  24        6.36       40.63     16.32 o 
 -17   3  24        0.69       28.68     16.35 o 
 -16   3  24       19.07       41.14     12.34 o 
 -15   3  24      311.24      243.46     73.44 o 
 -14   3  24        0.40       28.70     12.32 o 
 -13   3  24      207.92      155.00     22.27 o 
 -12   3  24       46.12       29.48     18.36 o 
 -11   3  24       65.32       72.46     19.95 o 
 -10   3  24        0.16       25.54     12.23 o 
  -9   3  24     2000.47     2089.13    261.28 o 
  -8   3  24      163.69      166.52     18.15 o 
  -7   3  24      408.40      429.53     36.64 o 
  -6   3  24       53.75       30.27     28.93 o 
  -5   3  24      812.12      574.96     28.92 o 
  -4   3  24      410.20      351.15     21.61 o 
  -3   3  24     2487.31     2354.10    184.37 o 
  -2   3  24      174.87      198.40     26.58 o 
  -1   3  24        0.43       10.00      7.16 o 
   0   3  24      956.73      907.58     65.81 o 
   1   3  24     2950.57     3321.12    248.08 o 
   2   3  24        0.36        9.80      2.74 o 
   3   3  24     1024.05      907.80     31.36 o 
   4   3  24      676.19      684.89     33.13 o 
   5   3  24     1884.63     1959.92    113.71 o 
   6   3  24      201.02      242.20     34.71 o 
   7   3  24     1215.07     1321.60     87.63 o 
   8   3  24       87.65      100.70     32.24 o 
   9   3  24      653.38      630.56     46.28 o 
  10   3  24        1.92       11.77      6.71 o 
  11   3  24       67.51       72.03     16.26 o 
  12   3  24       65.14       51.61     13.41 o 
  13   3  24      318.67      267.68     32.54 o 
  14   3  24       98.51      123.80     25.11 o 
  15   3  24        1.40       19.90     33.02 o 
  16   3  24      100.32       97.80     21.61 o 
 -18   4  24       20.66       41.57      9.87 o 
 -17   4  24      468.36      505.43     47.98 o 
 -16   4  24       83.12       58.94     21.75 o 
 -15   4  24      338.22      347.44     24.84 o 
 -14   4  24       43.64       49.68     23.91 o 
 -13   4  24      393.81      369.97     39.96 o 
 -12   4  24      137.67      159.84     46.13 o 
 -11   4  24       87.48      139.93     31.78 o 
 -10   4  24        9.44       43.51     19.90 o 
  -9   4  24      726.68      703.83     42.74 o 
  -8   4  24      106.10      102.75     27.31 o 
  -7   4  24      179.18      238.52     20.67 o 
  -6   4  24        1.11       40.42     17.59 o 
  -5   4  24     1657.25     1628.44     95.50 o 
  -4   4  24      150.29      193.93     23.76 o 
  -3   4  24       38.22       20.67     10.34 o 
  -2   4  24       45.57       78.07     18.05 o 
  -1   4  24     1073.51     1077.04    437.85 o 
   0   4  24       54.35       44.12     12.19 o 
   1   4  24       36.48       15.74     12.34 o 
   2   4  24      116.70      107.21     22.83 o 
   3   4  24      119.70      161.06     33.09 o 
   4   4  24       32.71       27.01      8.64 o 
   5   4  24       16.86        9.01      8.02 o 
   6   4  24       54.67       75.73     16.23 o 
   7   4  24       81.54       83.77     15.21 o 
   8   4  24       27.78       28.90      8.60 o 
   9   4  24       69.76       61.83     17.28 o 
  10   4  24       15.90       17.94     13.65 o 
  11   4  24      299.65      294.95     26.61 o 
  12   4  24       10.33       -0.82     14.81 o 
  13   4  24        0.03       21.75      8.49 o 
  14   4  24        1.54       20.37      8.66 o 
  15   4  24      151.67      128.01     22.37 o 
 -16   5  24       10.82       22.06     15.89 o 
 -15   5  24       11.08       30.70     13.11 o 
 -14   5  24       40.44       33.94     17.13 o 
 -13   5  24        5.32       38.26     14.04 o 
 -12   5  24        0.02       10.49     13.11 o 
 -11   5  24      187.53      163.38     57.39 o 
 -10   5  24       53.65       38.57     11.11 o 
  -9   5  24      199.02      205.97     54.15 o 
  -8   5  24        0.46        6.02      9.57 o 
  -7   5  24      228.42      242.84     54.00 o 
  -6   5  24       93.30      129.44     23.30 o 
  -5   5  24        3.30       31.47     19.75 o 
  -4   5  24        5.09       16.35     11.88 o 
  -3   5  24      222.31      236.36     37.64 o 
  -2   5  24      140.02      176.19     29.47 o 
  -1   5  24        0.03       22.37      9.87 o 
   0   5  24        5.25       23.76      9.41 o 
   1   5  24      585.81      548.93     71.59 o 
   2   5  24      130.71      111.70     25.77 o 
   3   5  24      440.34      461.30     58.16 o 
   4   5  24        1.96        5.40     11.11 o 
   5   5  24      490.28      532.43     39.03 o 
   6   5  24      119.67      121.11     29.47 o 
   7   5  24       24.31       16.51     11.57 o 
   8   5  24       18.01       46.44     13.42 o 
   9   5  24      276.49      283.42     30.70 o 
  10   5  24       29.75       25.92     16.20 o 
  11   5  24      479.66      377.06    100.59 o 
  12   5  24       24.51       34.38     10.41 o 
 -12   6  24       11.83       -0.46     12.03 o 
 -11   6  24      105.73       95.96     33.32 o 
 -10   6  24       13.25       26.07      8.95 o 
  -9   6  24      215.92      264.13     29.16 o 
  -8   6  24       34.25       20.67     13.42 o 
  -7   6  24       19.37       37.64     13.73 o 
  -6   6  24      198.37      211.67     24.99 o 
  -5   6  24      266.84      293.29     25.61 o 
  -4   6  24       15.21        5.25     10.95 o 
  -3   6  24        0.30       21.60     11.88 o 
  -2   6  24      135.38      168.94     28.08 o 
  -1   6  24       53.26       54.15     21.60 o 
   0   6  24      102.70      169.40     31.63 o 
   1   6  24      297.58      365.65     47.36 o 
   2   6  24        0.16       21.14     10.49 o 
   3   6  24       50.86       59.55     24.07 o 
   4   6  24        9.78        8.33     11.11 o 
   5   6  24      310.84      358.86     60.02 o 
   6   6  24        3.53       23.30     11.57 o 
   8   6  24        0.32       13.73     13.89 o 
   9   6  24       34.16       49.37     18.82 o 
  -3   7  24       14.62       34.40     17.90 o 
  -2   7  24        6.53       -9.41     13.73 o 
  -1   7  24      357.49      423.19     48.44 o 
 -21   1  25       63.51       29.24     10.58 o 
 -20   1  25       13.68       25.05      8.25 o 
 -19   1  25       15.24       20.80     11.99 o 
 -18   1  25       78.80       37.51      6.41 o 
 -17   1  25      132.33       80.17     11.76 o 
 -16   1  25        0.00       12.84     22.69 o 
 -15   1  25      492.94      541.73     30.04 o 
 -14   1  25      169.44      144.91     11.14 o 
 -13   1  25       82.36      101.56     19.74 o 
 -12   1  25       36.71       37.79     12.85 o 
 -11   1  25      431.30      429.69     14.99 o 
 -10   1  25        0.23       26.54      7.88 o 
  -9   1  25       98.76       93.49     12.79 o 
  -8   1  25       84.74       69.46      8.58 o 
  -7   1  25       10.50        2.32     13.20 o 
  -6   1  25      158.60      163.85     17.16 o 
  -5   1  25        7.55        6.99     13.19 o 
  -4   1  25       36.31       34.29      4.96 o 
  -3   1  25      232.61      157.89     20.69 o 
  -2   1  25        0.15       14.30     24.38 o 
  -1   1  25      104.30       58.94     15.16 o 
   0   1  25        1.51       10.81      5.46 o 
   1   1  25     1112.31      928.48    147.57 o 
   2   1  25       57.52       75.87      7.98 o 
   3   1  25      226.71      195.49     17.46 o 
   4   1  25       21.86       37.11     12.96 o 
   5   1  25        5.50       15.03     13.04 o 
   6   1  25        1.79        9.36      9.48 o 
   7   1  25       49.41       37.81     26.33 o 
   8   1  25      102.82      108.35     15.14 o 
   9   1  25      282.94      302.65     26.06 o 
  10   1  25       15.81       18.88     16.59 o 
  11   1  25      210.64      157.93     16.51 o 
  12   1  25        5.24       43.87     17.02 o 
  13   1  25       35.00      120.57     50.68 o 
  14   1  25       33.57       47.85     18.82 o 
  15   1  25        4.73       33.72      9.45 o 
  16   1  25        7.67       53.66     22.99 o 
  17   1  25       35.32       10.53     10.67 o 
  18   1  25       24.91       36.10     20.13 o 
 -20   2  25       38.34       47.84     11.08 o 
 -19   2  25        8.82       16.15      8.48 o 
 -18   2  25       27.16       36.88     11.52 o 
 -17   2  25      521.33      503.35     90.32 o 
 -16   2  25      102.07      106.76     14.80 o 
 -15   2  25      312.47      333.71     19.22 o 
 -14   2  25      326.54      357.75     54.18 o 
 -13   2  25     1115.44     1104.62     67.70 o 
 -12   2  25       68.48       61.97     17.58 o 
 -11   2  25     1840.79     1831.15    141.24 o 
 -10   2  25      187.30      225.90     47.44 o 
  -9   2  25      862.78      893.48     42.92 o 
  -8   2  25       47.44       61.77     17.80 o 
  -7   2  25      727.44      714.85     32.96 o 
  -6   2  25        2.62       24.24     11.66 o 
  -5   2  25     1915.41     2043.81     69.29 o 
  -4   2  25      330.24      379.37     27.46 o 
  -3   2  25       28.28       41.85     10.63 o 
  -2   2  25      137.10      172.19     34.08 o 
  -1   2  25     4973.37     5123.54    137.71 o 
   0   2  25      507.02      499.43     41.44 o 
   1   2  25       82.31       87.38     11.69 o 
   2   2  25      567.25      550.82     27.77 o 
   3   2  25     2896.22     2868.19     78.42 o 
   4   2  25       15.61       29.99      7.47 o 
   5   2  25        6.67       14.60      6.39 o 
   6   2  25      107.77       98.83     14.39 o 
   7   2  25     1354.36     1218.15     93.22 o 
   8   2  25       22.55       22.49      5.29 o 
   9   2  25       84.52      110.67     30.55 o 
  10   2  25       17.51       20.95      8.67 o 
  11   2  25     2050.87     2082.49     41.96 o 
  12   2  25      567.11      572.00     36.79 o 
  13   2  25      212.21      241.46     27.01 o 
  14   2  25      153.51      161.12     38.65 o 
  15   2  25     1508.37     1523.67     92.41 o 
  16   2  25      322.82      186.97     52.17 o 
  17   2  25        0.78       12.54      8.78 o 
 -19   3  25      209.53      191.52     47.13 o 
 -18   3  25        0.03       23.43      7.55 o 
 -17   3  25      122.22       99.38     27.45 o 
 -16   3  25       14.11       39.43     15.27 o 
 -15   3  25        2.21       20.34     29.54 o 
 -14   3  25        1.29       12.75     10.07 o 
 -13   3  25      111.07       96.22     19.14 o 
 -12   3  25        0.02       25.74      8.83 o 
 -11   3  25       11.43       18.80      9.20 o 
 -10   3  25       88.05       75.01     18.26 o 
  -9   3  25      154.72      155.23     26.40 o 
  -8   3  25      165.82      175.30     20.37 o 
  -7   3  25     1863.28     1916.18     53.84 o 
  -6   3  25      669.08      619.19     38.26 o 
  -5   3  25     2912.82     3129.91    260.27 o 
  -4   3  25      264.75      309.21     35.18 o 
  -3   3  25      730.43      630.87     58.55 o 
  -2   3  25      957.33      847.07     37.80 o 
  -1   3  25     1384.75     1317.66     54.16 o 
   0   3  25        0.07       16.92      6.67 o 
   1   3  25        0.16       -2.68     22.14 o 
   2   3  25      125.69      118.57     16.50 o 
   3   3  25      367.68      346.78     28.93 o 
   4   3  25       10.37       19.85      7.28 o 
   5   3  25       16.40       13.57      8.79 o 
   6   3  25       56.53       44.46     34.25 o 
   7   3  25      189.38      171.42     20.91 o 
   8   3  25        4.55       18.21      7.74 o 
   9   3  25       27.50       27.34      9.80 o 
  10   3  25        0.54       25.08      9.05 o 
  11   3  25       10.55       21.85      8.26 o 
  12   3  25        4.78       17.51     16.28 o 
  13   3  25       36.13       41.97     17.67 o 
  14   3  25       67.76       73.92     16.67 o 
  15   3  25        1.17       26.03     15.89 o 
  16   3  25        8.82       11.02     10.30 o 
 -18   4  25      132.29      112.58     37.57 o 
 -17   4  25      400.90      267.69     48.37 o 
 -16   4  25       55.13       54.46     22.06 o 
 -15   4  25        3.79       21.29     11.42 o 
 -14   4  25       46.30       41.81     17.43 o 
 -13   4  25       18.57       17.74     11.57 o 
 -12   4  25       29.67       56.78     17.43 o 
 -11   4  25       95.53      108.00     25.61 o 
 -10   4  25        0.29       30.24     12.81 o 
  -9   4  25        9.25        9.41     10.49 o 
  -8   4  25        4.42       22.37     12.19 o 
  -7   4  25      117.89       77.14     26.69 o 
  -6   4  25       39.66       64.64     22.68 o 
  -5   4  25        3.78       16.05     14.04 o 
  -4   4  25       44.33       39.03     19.90 o 
  -3   4  25     1826.63     1550.22     49.06 o 
  -2   4  25        3.46       25.77      9.41 o 
  -1   4  25      144.97       -0.62     15.12 o 
   0   4  25        6.29       10.95      9.87 o 
   1   4  25      438.98      415.94     24.69 o 
   2   4  25       12.11       25.46      8.79 o 
   3   4  25       95.21      112.78     28.70 o 
   4   4  25       87.24       91.51     19.97 o 
   5   4  25       25.83       31.17      9.04 o 
   6   4  25        9.93       17.34      6.61 o 
   7   4  25       60.75       93.78     16.90 o 
   8   4  25      139.96      152.96     32.01 o 
   9   4  25       20.80       47.37     11.45 o 
  10   4  25       59.49       43.72     25.46 o 
  11   4  25       34.00       46.25      8.56 o 
  12   4  25        2.13        8.95     18.75 o 
  13   4  25       21.90       33.42     11.73 o 
  14   4  25        6.61       18.05      9.27 o 
 -15   5  25      108.47      122.19     16.20 o 
 -14   5  25       22.52       18.21     12.03 o 
 -13   5  25      342.91      300.08     70.66 o 
 -12   5  25      218.27      240.06     63.26 o 
 -11   5  25      208.25      272.00     68.19 o 
 -10   5  25       52.33       58.47     18.21 o 
  -9   5  25      511.41      536.59     56.93 o 
  -8   5  25       86.01      178.50     25.46 o 
  -7   5  25      364.58      308.56     67.11 o 
  -6   5  25       10.33       39.19     13.11 o 
  -5   5  25       83.58       81.15     26.84 o 
  -4   5  25       34.17       25.30     11.57 o 
  -3   5  25      759.54      782.05     32.71 o 
  -2   5  25       22.96       49.52     21.45 o 
  -1   5  25        0.01       35.18     16.51 o 
   0   5  25       77.73      103.37     23.91 o 
   1   5  25      673.64      688.56     46.59 o 
   2   5  25       35.70       59.86     18.67 o 
   3   5  25      238.46      247.78     35.48 o 
   4   5  25      188.28      222.78     49.37 o 
   5   5  25      398.71      590.59     57.55 o 
   6   5  25        0.72       20.83     12.34 o 
   7   5  25      370.02      452.97     28.08 o 
   8   5  25      208.15      212.29     27.62 o 
   9   5  25      649.35      837.90     61.25 o 
  10   5  25        0.10        6.79     10.65 o 
  11   5  25        5.06        4.47      8.95 o 
  12   5  25      109.58      185.29     30.86 o 
 -11   6  25       72.93       48.14     22.83 o 
 -10   6  25        9.05        1.08     10.95 o 
  -9   6  25      396.97      508.20     48.14 o 
  -8   6  25       50.09       44.90     14.35 o 
  -7   6  25        1.84       -9.10     12.81 o 
  -6   6  25       36.44       31.47     14.19 o 
  -5   6  25      536.27      538.13    124.35 o 
  -4   6  25      159.49      174.96     51.99 o 
  -3   6  25        0.00        4.01     11.73 o 
  -2   6  25      107.86      115.56     36.41 o 
  -1   6  25      811.81      925.38     66.65 o 
   0   6  25       92.66       55.54     20.21 o 
   1   6  25      309.98      382.31     78.37 o 
   2   6  25      148.58      151.20     58.63 o 
   3   6  25     1527.65     1833.33    119.57 o 
   4   6  25       54.78       64.95     24.07 o 
   5   6  25      464.26      510.21     46.90 o 
   6   6  25      148.22      133.92     54.46 o 
   7   6  25      951.41     1122.09    122.19 o 
   8   6  25       48.98       86.09     18.36 o 
 -21   0  26        6.09       25.46     18.05 o 
 -20   0  26       22.76       21.98      8.59 o 
 -19   0  26      123.68      138.90     37.76 o 
 -18   0  26       29.12       49.91     33.94 o 
 -17   0  26       90.83       98.46     18.31 o 
 -16   0  26       56.84       41.94     17.82 o 
 -15   0  26       62.90       52.60     12.99 o 
 -14   0  26       17.70        5.83      7.82 o 
 -13   0  26      230.65      202.11     20.52 o 
 -12   0  26      160.21      184.75     30.47 o 
 -11   0  26      112.26      107.37     32.17 o 
 -10   0  26      134.60      139.94     38.34 o 
  -9   0  26     1788.99     1963.33     73.44 o 
  -8   0  26       71.53       66.64     10.95 o 
  -7   0  26      270.54      267.31     15.91 o 
  -6   0  26      271.70      324.26     16.97 o 
  -5   0  26     5323.21     5646.97    255.00 o 
  -4   0  26       81.78       94.09     12.06 o 
  -3   0  26        7.33       11.94      4.41 o 
  -2   0  26      581.95      499.44     59.94 o 
   0   0  26      600.55      680.84     50.60 o 
   2   0  26     1042.22     1025.51     74.06 o 
   3   0  26     3420.70     3524.25    141.17 o 
   4   0  26      207.05      209.98     47.06 o 
   5   0  26     4187.09     4318.80    188.07 o 
   6   0  26      386.70      414.09     25.30 o 
   7   0  26     2250.95     2201.44     58.63 o 
   9   0  26     1300.16     1233.79    117.87 o 
  10   0  26      157.13      114.79     35.33 o 
  11   0  26     1502.06     1664.54    155.52 o 
  12   0  26        0.01       26.54     11.42 o 
  13   0  26      652.89      524.56    122.50 o 
  14   0  26      200.67      153.05     54.46 o 
  15   0  26       81.29       47.83     28.70 o 
  16   0  26        1.51       25.61      9.87 o 
  17   0  26      581.83      409.00    105.53 o 
  18   0  26       15.61       32.09     14.04 o 
 -21   1  26        1.58       27.07      9.73 o 
 -20   1  26        0.03        9.80      7.62 o 
 -19   1  26      143.16      121.77     22.85 o 
 -18   1  26       13.46       19.13      7.42 o 
 -17   1  26        1.78       45.33     12.04 o 
 -16   1  26       14.72       14.06      3.10 o 
 -15   1  26      214.36      180.43     33.74 o 
 -14   1  26       19.54       27.28      8.92 o 
 -13   1  26       19.04       26.93      7.04 o 
 -12   1  26       75.59       88.88     14.84 o 
 -11   1  26       64.91       79.27     15.94 o 
 -10   1  26        2.30        9.90     14.56 o 
  -9   1  26      832.49      840.15     37.53 o 
  -8   1  26      198.55      192.97     13.69 o 
  -7   1  26      576.92      580.27     28.81 o 
  -6   1  26       84.36       79.26     13.83 o 
  -5   1  26     2306.62     2316.43     96.47 o 
  -4   1  26      351.15      350.44     51.37 o 
  -3   1  26     1894.13     1822.35     60.14 o 
  -2   1  26       85.58       83.46      9.73 o 
  -1   1  26     3269.96     3081.03    139.67 o 
   0   1  26      724.49      682.51     36.30 o 
   1   1  26       79.80       79.50     17.83 o 
   2   1  26      276.25      307.93     24.61 o 
   3   1  26     7848.75     8080.94    226.59 o 
   4   1  26      233.08      265.81     14.12 o 
   5   1  26     1265.56     1294.15     41.75 o 
   6   1  26      398.20      435.38     19.88 o 
   7   1  26     3893.83     3968.64    183.67 o 
   8   1  26       20.29       37.81      6.84 o 
   9   1  26        2.29       14.50      6.25 o 
  10   1  26       47.54       65.53     17.90 o 
  11   1  26       58.97       50.06     15.12 o 
  12   1  26       11.20        0.74      7.48 o 
  13   1  26       46.08       40.42     20.37 o 
  14   1  26       28.91       65.38     19.14 o 
  15   1  26        3.06       42.10     13.79 o 
  16   1  26       14.74       26.36     13.02 o 
  17   1  26        0.99       40.28     13.52 o 
 -20   2  26        0.00       41.32     11.17 o 
 -19   2  26       30.92       17.83      7.46 o 
 -18   2  26       16.34       27.63      9.57 o 
 -17   2  26      279.48      251.00     48.95 o 
 -16   2  26      160.64      130.20     20.87 o 
 -15   2  26      144.73      172.86     19.10 o 
 -14   2  26       22.87       29.97     10.02 o 
 -13   2  26     1627.50     1623.71    162.50 o 
 -12   2  26      266.54      245.08     16.74 o 
 -11   2  26     1143.54     1072.76     37.47 o 
 -10   2  26        0.05       31.25      9.10 o 
  -9   2  26      108.10       92.88     22.60 o 
  -8   2  26       28.87       24.90     10.03 o 
  -7   2  26      177.76      175.26     32.12 o 
  -6   2  26        8.42       29.00      9.86 o 
  -5   2  26       46.11       17.48     14.97 o 
  -4   2  26       21.80       20.63      9.95 o 
  -3   2  26       13.53       16.65     16.89 o 
  -2   2  26        0.03       13.27     19.90 o 
  -1   2  26       23.01       24.59      4.80 o 
   0   2  26       59.61       52.46      7.41 o 
   1   2  26      210.09      157.29     16.93 o 
   2   2  26        3.50       15.43      9.20 o 
   3   2  26        0.03       25.23     16.51 o 
   4   2  26       24.06       21.39      6.57 o 
   5   2  26       51.87       24.66      6.84 o 
   6   2  26        7.83        8.17      5.53 o 
   7   2  26      798.33      853.80     53.61 o 
   8   2  26       78.77       72.53     14.75 o 
   9   2  26       74.25       46.10     14.78 o 
  10   2  26       10.37       22.22      7.69 o 
  11   2  26     1014.51      974.14     35.54 o 
  12   2  26        0.07       29.20     10.78 o 
  13   2  26        0.15       32.70      9.97 o 
  14   2  26      190.62      210.15     30.59 o 
  15   2  26      207.78      216.54     50.91 o 
  16   2  26       14.92       43.98     39.88 o 
  17   2  26      289.96      280.07     35.91 o 
 -19   3  26      365.18      342.31    105.68 o 
 -18   3  26       22.10       90.25     35.79 o 
 -17   3  26      109.82      150.75     33.98 o 
 -16   3  26       70.22       69.74     16.82 o 
 -15   3  26      432.57      540.25     45.20 o 
 -14   3  26       26.06       40.86     11.91 o 
 -13   3  26      294.11      256.44     29.57 o 
 -12   3  26       22.36       36.92     12.99 o 
 -11   3  26      534.54      644.11     52.38 o 
 -10   3  26      149.18      174.70     20.44 o 
  -9   3  26      377.84      315.52     38.62 o 
  -8   3  26       65.55       86.94     14.78 o 
  -7   3  26     1558.62     1727.67     76.66 o 
  -6   3  26      737.06      610.97     21.78 o 
  -5   3  26      439.04      401.26     66.19 o 
  -4   3  26        0.61        1.31      7.29 o 
  -3   3  26     3425.16     3774.24     85.70 o 
  -2   3  26      907.56      954.06    104.91 o 
  -1   3  26      661.42      589.36     33.48 o 
   0   3  26      538.32      602.38     46.21 o 
   1   3  26     2144.16     2319.90    134.84 o 
   2   3  26        6.08       27.63      6.04 o 
   3   3  26      102.35       63.23     16.47 o 
   4   3  26      221.75      266.03     24.55 o 
   5   3  26       40.71       83.27     16.75 o 
   6   3  26      348.95      337.19     32.83 o 
   7   3  26        0.16        5.37      6.94 o 
   8   3  26       14.11       22.80      8.43 o 
   9   3  26        0.26       27.69     25.07 o 
  10   3  26       29.66       30.30     14.35 o 
  11   3  26       29.86       52.09     13.62 o 
  12   3  26        2.42       39.30     16.12 o 
  13   3  26      113.84      116.56     27.00 o 
  14   3  26       66.20       68.17     30.93 o 
  15   3  26       78.13       41.77     35.79 o 
  16   3  26       89.02      121.18     23.68 o 
 -17   4  26      300.26      223.89     45.13 o 
 -16   4  26      141.98      153.82     35.48 o 
 -15   4  26       78.12       99.51     23.91 o 
 -14   4  26       56.63       62.64     19.59 o 
 -13   4  26       30.45       31.01     19.44 o 
 -12   4  26       81.55      116.33     28.39 o 
 -11   4  26       20.11       16.05      6.48 o 
 -10   4  26        4.31       46.59     17.59 o 
  -9   4  26      515.67      549.24     27.77 o 
  -8   4  26       63.32       82.85     24.84 o 
  -7   4  26       60.56       52.92     19.90 o 
  -6   4  26       19.68       54.15     22.22 o 
  -5   4  26     2351.34     2613.84    125.89 o 
  -4   4  26      204.85      272.92     23.30 o 
  -3   4  26     1087.69      878.17     29.78 o 
  -2   4  26        4.49       19.59      9.72 o 
  -1   4  26     1791.17     1838.88     58.01 o 
   0   4  26      315.11      338.03     22.37 o 
   1   4  26      555.85      560.20     28.08 o 
   2   4  26       66.95       89.95     22.53 o 
   3   4  26      228.75      250.40     19.13 o 
   4   4  26       17.97       14.50     12.19 o 
   5   4  26       27.21       62.64     26.07 o 
   6   4  26      111.42      123.83     32.24 o 
   7   4  26      142.08      148.05     26.92 o 
   8   4  26       24.94       39.63      7.91 o 
   9   4  26       52.14       60.39     14.96 o 
  10   4  26       74.87       50.37     13.57 o 
  11   4  26      287.97      308.59     56.54 o 
  12   4  26        0.47       11.39      9.41 o 
  13   4  26       30.48       43.69     13.34 o 
  14   4  26       35.98       49.68     12.45 o 
 -15   5  26      142.11      189.30     27.46 o 
 -14   5  26      118.94      207.66     31.01 o 
 -13   5  26        7.82       51.38     17.90 o 
 -12   5  26        0.76       22.99      9.72 o 
 -11   5  26      316.09      335.87     60.17 o 
 -10   5  26      126.43      115.87     28.39 o 
  -9   5  26        4.56       14.35     18.67 o 
  -8   5  26      102.63      124.04     28.08 o 
  -7   5  26     1016.47     1090.00     98.89 o 
  -6   5  26       45.17       52.61     16.05 o 
  -5   5  26        3.69       61.10     15.74 o 
  -4   5  26      171.71      187.61     23.61 o 
  -3   5  26      505.00      446.34     55.23 o 
  -2   5  26        0.14       27.31     14.19 o 
  -1   5  26        5.93        8.33      9.10 o 
   0   5  26       13.51       28.54     11.42 o 
   1   5  26        0.15        6.17      5.25 o 
   2   5  26        1.36       12.03      8.18 o 
   3   5  26       92.72       72.98     22.53 o 
   4   5  26        2.76       44.59     16.66 o 
   5   5  26       34.55       35.95     12.03 o 
   6   5  26       25.04       17.13     10.95 o 
   7   5  26       47.63       51.38     16.66 o 
   8   5  26       59.76       71.28     20.37 o 
   9   5  26      387.45      391.57     37.34 o 
  10   5  26        0.01        2.47     11.42 o 
  11   5  26        4.03       18.98     10.18 o 
 -10   6  26       65.31      131.45     22.06 o 
  -9   6  26       66.60       24.38     14.19 o 
  -8   6  26      164.84      164.16     53.38 o 
  -7   6  26      329.09      381.54     38.11 o 
  -6   6  26        2.48        3.86     13.27 o 
  -5   6  26       78.40       95.96     35.02 o 
  -4   6  26      182.16      185.14     23.91 o 
  -3   6  26      150.82      117.25     37.18 o 
  -2   6  26       10.84       -5.09     12.65 o 
  -1   6  26       32.54       25.61     14.19 o 
   0   6  26       43.92       52.46     22.37 o 
   1   6  26       50.17       44.59     24.22 o 
   2   6  26       34.06       26.38     10.49 o 
   3   6  26        3.26      -10.65     10.65 o 
   4   6  26       15.25       27.46     15.58 o 
   5   6  26      159.52      172.02     42.74 o 
   6   6  26       16.63       31.78      9.57 o 
   7   6  26       14.07       25.77     12.96 o 
 -20   1  27       49.98       57.61     22.09 o 
 -19   1  27       91.76      136.33     30.06 o 
 -18   1  27       10.07       28.13     25.15 o 
 -17   1  27        8.58       26.22     11.24 o 
 -16   1  27        0.06       24.13     23.44 o 
 -15   1  27      166.44      214.75     34.29 o 
 -14   1  27       45.19       74.43     11.36 o 
 -13   1  27        0.46       10.41      7.42 o 
 -12   1  27        3.69       32.38      9.79 o 
 -11   1  27      327.05      358.64     21.84 o 
 -10   1  27        3.03        8.42      3.30 o 
  -9   1  27       23.80       23.87      5.93 o 
  -8   1  27       11.52       22.23      4.83 o 
  -7   1  27      252.79      260.40     24.30 o 
  -6   1  27       97.36      130.73     19.10 o 
  -5   1  27        4.68        9.36      3.61 o 
  -4   1  27        8.21       14.08      6.01 o 
  -3   1  27      310.91      285.51     26.34 o 
  -2   1  27       77.97       68.41      8.84 o 
  -1   1  27        1.10        7.54     66.73 o 
   0   1  27       36.55       43.60      6.23 o 
   1   1  27     1603.38     1649.08     62.32 o 
   2   1  27        0.02       14.14      7.01 o 
   3   1  27      461.36      477.09     18.06 o 
   4   1  27       99.90       85.96     13.97 o 
   5   1  27      729.55      675.34     19.10 o 
   6   1  27       21.89       17.99     10.09 o 
   7   1  27      739.44      678.60     57.44 o 
   8   1  27      190.45      136.99     20.36 o 
   9   1  27       42.02       75.23     30.24 o 
  10   1  27        6.88       30.55     17.28 o 
  11   1  27       28.82       17.67      8.88 o 
  12   1  27        1.27       29.96     30.78 o 
  13   1  27       22.35       21.84     13.89 o 
  15   1  27      126.67      181.95     29.61 o 
  16   1  27       19.06       40.01     19.20 o 
  17   1  27        2.67       25.91      8.59 o 
 -20   2  27        2.61       27.94      9.33 o 
 -19   2  27       35.66       36.78     63.37 o 
 -18   2  27        2.83       26.56      8.16 o 
 -17   2  27      458.52      489.78     25.53 o 
 -16   2  27       33.48       40.02      9.40 o 
 -15   2  27       22.10       32.63      8.96 o 
 -14   2  27       45.41       18.00      6.75 o 
 -13   2  27      682.42      741.45     55.56 o 
 -12   2  27       79.35       98.25     28.00 o 
 -11   2  27     1173.42     1243.14     47.67 o 
 -10   2  27       40.94       45.37     11.34 o 
  -9   2  27      252.15      268.71     27.92 o 
  -8   2  27        2.89       34.15     40.34 o 
  -7   2  27     3129.54     3315.27    214.30 o 
  -6   2  27        0.27       11.47      9.13 o 
  -5   2  27     1296.54     1460.74    100.05 o 
  -4   2  27        0.20       42.37     16.35 o 
  -3   2  27      933.39      877.03     59.17 o 
  -2   2  27      190.83      197.14     23.13 o 
  -1   2  27     1509.80     1539.28     40.25 o 
   0   2  27       16.68       31.62     15.45 o 
   1   2  27     1126.98      982.41     26.46 o 
   2   2  27     1011.11      982.73     50.52 o 
   3   2  27        1.24        7.00      5.52 o 
   4   2  27      169.80      177.38     19.09 o 
   5   2  27     4094.51     4234.86    165.96 o 
   6   2  27      223.05      223.28     19.16 o 
   7   2  27       29.73       22.14      7.00 o 
   8   2  27      242.08      214.98     20.44 o 
   9   2  27     2331.69     2444.11     87.94 o 
  10   2  27        3.72       25.56      8.73 o 
  11   2  27       18.46       39.89      8.79 o 
  12   2  27        2.63       33.86     10.20 o 
  13   2  27      221.01      212.74     45.20 o 
  14   2  27       19.82       32.01     15.20 o 
  15   2  27        0.44       14.52      8.65 o 
  16   2  27       63.54       54.07     14.75 o 
 -19   3  27      360.11      381.85     65.65 o 
 -18   3  27       32.07       30.05     12.20 o 
 -17   3  27      197.24      181.72     34.25 o 
 -16   3  27       50.14       68.78     21.45 o 
 -15   3  27      188.50      189.41     44.43 o 
 -14   3  27       39.56       51.49     18.82 o 
 -13   3  27       16.38       34.53     10.53 o 
 -12   3  27      102.48      111.30     17.72 o 
 -11   3  27       81.71       79.49     27.77 o 
 -10   3  27       31.58       29.72     10.16 o 
  -9   3  27      256.81      266.63     41.04 o 
  -8   3  27       19.32       31.23     13.50 o 
  -7   3  27       54.98       19.86      6.28 o 
  -6   3  27      256.35      214.20     73.36 o 
  -5   3  27      108.99       82.19     15.53 o 
  -4   3  27      110.04      106.19     18.82 o 
  -3   3  27       13.29       -0.63      7.07 o 
  -2   3  27        3.51        8.28      9.57 o 
  -1   3  27       94.29      111.59     22.76 o 
   0   3  27      131.15      156.17     23.92 o 
   1   3  27      100.06      109.13     18.90 o 
   2   3  27      129.18      134.34     14.26 o 
   3   3  27       12.28       18.80      5.59 o 
   4   3  27       28.65       33.17     10.18 o 
   5   3  27        0.03       10.87      5.40 o 
   6   3  27       13.82       13.69      7.71 o 
   7   3  27     1423.70     1455.52    114.17 o 
   8   3  27       77.92       63.28     14.68 o 
   9   3  27      202.18      231.72     28.00 o 
  10   3  27       33.33       48.11     17.13 o 
  11   3  27     1348.94     1438.45    100.05 o 
  12   3  27        0.16       15.86     11.19 o 
  13   3  27      388.35      257.54     59.55 o 
  14   3  27        8.76       39.29     12.79 o 
  15   3  27        8.23       19.34     12.65 o 
 -17   4  27       83.65       52.72     22.60 o 
 -16   4  27        3.47       16.35     10.18 o 
 -15   4  27       26.84       68.35     25.15 o 
 -14   4  27      172.07      143.17     42.58 o 
 -13   4  27       89.54       76.22     33.94 o 
 -12   4  27       57.90       28.39     11.88 o 
 -11   4  27      109.11      116.95     38.57 o 
 -10   4  27        5.61       -4.78      9.26 o 
  -9   4  27      116.36      122.50     18.67 o 
  -8   4  27       29.59       31.01     16.05 o 
  -7   4  27       69.63       19.59     12.03 o 
  -6   4  27       93.63       84.08     22.22 o 
  -5   4  27      503.20      358.55     58.78 o 
  -4   4  27       61.65       53.69     19.75 o 
  -3   4  27       10.75       -2.16      8.18 o 
  -2   4  27        4.00       11.42      8.79 o 
  -1   4  27      168.94      143.17     15.12 o 
   0   4  27       32.10        6.48      9.10 o 
   1   4  27       57.93       52.92     20.98 o 
   2   4  27      166.00      130.21     37.64 o 
   3   4  27      333.63      292.21     20.83 o 
   4   4  27       81.48      110.47     25.15 o 
   5   4  27      223.45      159.68     36.41 o 
   6   4  27        2.10        7.87      9.10 o 
   7   4  27       61.60      104.29     27.15 o 
   8   4  27       75.46       70.66     25.30 o 
   9   4  27      374.88      326.70     26.55 o 
  10   4  27       85.16       91.27     20.15 o 
  11   4  27       18.72       54.50     16.16 o 
  12   4  27        3.19       31.63     31.24 o 
  13   4  27       17.54       15.21     14.97 o 
 -14   5  27       37.71       26.23     11.26 o 
 -13   5  27        0.04       15.58     11.26 o 
 -12   5  27      148.26      163.85     54.15 o 
 -11   5  27      231.40      229.73     23.91 o 
 -10   5  27        2.62       23.14     13.42 o 
  -9   5  27      354.76      378.45     38.11 o 
  -8   5  27      125.97      130.06     30.70 o 
  -7   5  27       26.65       -4.47     10.95 o 
  -6   5  27       88.04       79.30     19.75 o 
  -5   5  27      697.43      951.61     87.01 o 
  -4   5  27       21.44       27.15      9.72 o 
  -3   5  27        0.05       16.51     10.03 o 
  -2   5  27       86.31       81.15     22.99 o 
  -1   5  27      274.49      413.94     51.68 o 
   0   5  27        0.72       -2.31      8.18 o 
   1   5  27       39.35       46.44     14.50 o 
   2   5  27       26.56       38.57     14.19 o 
   3   5  27      525.90      629.01     62.79 o 
   4   5  27        3.27        6.02      9.41 o 
   5   5  27       92.25       91.49     21.29 o 
   6   5  27       38.36       31.01     12.19 o 
   7   5  27      808.43      784.06     58.47 o 
   8   5  27       10.20       31.01     14.04 o 
   9   5  27       56.58       93.49     26.54 o 
  10   5  27       13.08       60.17     20.98 o 
 -10   6  27       24.22       38.26     18.82 o 
  -9   6  27      537.59      657.55     71.43 o 
  -8   6  27        2.24        3.39     10.95 o 
  -7   6  27     1088.31     1324.97     99.36 o 
  -6   6  27      158.84      163.85     39.19 o 
  -5   6  27      264.23      198.71     69.27 o 
  -4   6  27       20.10       55.54     23.14 o 
  -3   6  27     1665.61     1971.87   1020.57 o 
  -2   6  27      129.24      124.81     39.19 o 
  -1   6  27      260.82      377.22     34.71 o 
   0   6  27       19.14       27.15     16.82 o 
   1   6  27     1114.35     1302.44     99.67 o 
   2   6  27       71.63      155.52     38.88 o 
   3   6  27      661.91      932.32     74.36 o 
   4   6  27        2.55       25.92     16.66 o 
   5   6  27      701.46      792.24     84.08 o 
   6   6  27       85.80      105.53     19.13 o 
 -20   0  28       33.35       67.73     38.26 o 
 -19   0  28        9.32       38.57     24.07 o 
 -18   0  28      108.40      109.67     26.95 o 
 -17   0  28       89.88       75.49     22.68 o 
 -16   0  28       82.82       97.51     40.34 o 
 -15   0  28      804.30      955.98    100.82 o 
 -14   0  28      389.35      291.80     41.37 o 
 -13   0  28      825.68      799.30    149.73 o 
 -12   0  28       25.48       30.40     16.43 o 
 -11   0  28     2577.50     2528.83    148.96 o 
 -10   0  28      344.97      377.77     31.01 o 
  -9   0  28       17.16        8.63      9.72 o 
  -8   0  28      856.87      964.86     42.29 o 
  -7   0  28     3928.23     4414.93    143.57 o 
  -6   0  28       23.44       42.07     14.50 o 
  -5   0  28     4178.68     4144.22    297.45 o 
  -4   0  28      984.92      969.77    107.18 o 
  -3   0  28    12461.02    10575.16    999.51 o 
  -2   0  28        3.69       16.66      9.26 o 
  -1   0  28     5371.62     6168.64    240.06 o 
   0   0  28      357.24      436.00     39.34 o 
   2   0  28      189.64      192.85     35.33 o 
   3   0  28     3297.11     3205.51    140.70 o 
   4   0  28      343.75      325.84     20.52 o 
   5   0  28     4419.24     5027.73    112.78 o 
   6   0  28       39.82       49.83     12.81 o 
   7   0  28     2559.57     2565.55    143.94 o 
   8   0  28      100.96       64.03     24.99 o 
   9   0  28     1062.27     1007.92     54.00 o 
  10   0  28        0.43       28.23     15.12 o 
  11   0  28      495.60      305.94     93.34 o 
  12   0  28       15.67       23.45     15.74 o 
  13   0  28      603.55      419.03    137.77 o 
  14   0  28       19.00       27.00     20.06 o 
  15   0  28        0.47       -6.17     18.51 o 
  16   0  28       45.56       20.21     21.29 o 
  17   0  28      329.80      218.77    104.60 o 
 -20   1  28       11.16       43.49     12.65 o 
 -19   1  28        0.50       16.03      6.17 o 
 -18   1  28        3.64       13.37      7.91 o 
 -17   1  28        3.03       21.66      8.38 o 
 -16   1  28        1.38       19.22     10.42 o 
 -15   1  28       26.57       59.62     27.98 o 
 -14   1  28        5.45       25.00      8.25 o 
 -13   1  28      359.71      331.80     51.54 o 
 -12   1  28       25.79       25.31      5.97 o 
 -11   1  28        4.09        7.35     15.27 o 
 -10   1  28       29.53       40.33      9.00 o 
  -9   1  28     1615.39     1811.56    101.49 o 
  -8   1  28        2.18       16.57      6.31 o 
  -7   1  28        5.65       11.55      4.19 o 
  -6   1  28      152.44      140.76     28.82 o 
  -5   1  28      222.70      178.77     15.42 o 
  -4   1  28        5.37        8.85     12.06 o 
  -3   1  28      141.91      130.92     17.22 o 
  -2   1  28        4.66        5.03      7.21 o 
  -1   1  28       16.00       11.30      3.75 o 
   0   1  28       48.46       62.12      9.36 o 
   1   1  28       51.51       74.83     21.09 o 
   2   1  28       78.00       74.12     10.67 o 
   3   1  28      399.82      459.67     17.64 o 
   4   1  28       63.74       64.92     14.32 o 
   5   1  28        7.28       29.76      5.74 o 
   6   1  28       31.00       43.68      7.13 o 
   7   1  28        3.68       13.86      9.68 o 
   8   1  28        0.27        9.59      7.19 o 
   9   1  28       79.67       47.39     13.81 o 
  10   1  28        5.64       18.04     20.29 o 
  11   1  28      127.36       96.66     28.16 o 
  12   1  28        5.16       20.49     15.66 o 
  13   1  28        2.08       32.00     11.05 o 
  14   1  28       21.18       37.54     12.26 o 
  15   1  28       56.00       42.05     13.93 o 
  16   1  28        3.78       26.47     11.88 o 
 -19   2  28       20.06       10.02     17.27 o 
 -18   2  28       30.91       44.43     10.89 o 
 -17   2  28      187.17      140.78     31.21 o 
 -16   2  28       55.24       82.69     18.29 o 
 -15   2  28      126.88       63.39     23.31 o 
 -14   2  28      196.93      169.87     47.31 o 
 -13   2  28      981.02     1072.43    109.57 o 
 -12   2  28       43.36       53.94     16.74 o 
 -11   2  28      355.86      373.96     50.18 o 
 -10   2  28      358.62      339.94     53.30 o 
  -9   2  28      131.51      145.19     52.53 o 
  -8   2  28       35.36       34.42      8.28 o 
  -7   2  28     1140.03     1064.35     94.73 o 
  -6   2  28      186.10      173.86     17.91 o 
  -5   2  28       68.54       59.66     13.77 o 
  -4   2  28      107.18       91.35     18.21 o 
  -3   2  28       16.33        0.42      4.36 o 
  -2   2  28       33.12       28.59     12.96 o 
  -1   2  28      243.45      228.73     27.32 o 
   0   2  28        0.57       14.01      3.38 o 
   1   2  28     1817.20     1931.40     50.34 o 
   2   2  28       34.73       49.85      8.61 o 
   3   2  28     1392.45     1341.98     63.54 o 
   4   2  28       42.98       55.43      9.12 o 
   5   2  28      369.63      294.68     30.87 o 
   6   2  28       39.42       25.59      6.40 o 
   7   2  28      314.69      288.42     20.13 o 
   8   2  28       14.45       40.83     13.16 o 
   9   2  28        3.45       27.17      8.02 o 
  10   2  28       14.92       20.67     10.18 o 
  11   2  28      240.96      253.76     28.00 o 
  12   2  28        0.62       29.08      9.65 o 
  13   2  28      199.87      191.97     26.68 o 
  14   2  28        1.31       51.70     23.68 o 
  15   2  28       10.57       17.23     12.50 o 
  16   2  28        5.69       31.73     11.24 o 
 -18   3  28        0.88       15.08      7.60 o 
 -17   3  28        0.17        9.33     25.84 o 
 -16   3  28        0.56       14.51      8.32 o 
 -15   3  28       33.01       42.09     25.24 o 
 -14   3  28       22.28       23.56      8.44 o 
 -13   3  28      224.99      194.96     22.44 o 
 -12   3  28       12.90       18.68     14.27 o 
 -11   3  28        1.76       18.92     12.76 o 
 -10   3  28        2.40       20.04      7.70 o 
  -9   3  28      147.42      139.32     34.54 o 
  -8   3  28       98.13      106.89     25.72 o 
  -7   3  28      259.57      172.86     30.58 o 
  -6   3  28        0.04        8.65     22.68 o 
  -5   3  28      203.94      165.85     18.64 o 
  -4   3  28      386.87      323.18     27.34 o 
  -3   3  28      138.36      146.96     16.40 o 
  -2   3  28      229.17      231.76     21.07 o 
  -1   3  28      735.25      609.82     24.13 o 
   0   3  28       13.00       19.49      9.99 o 
   1   3  28     1162.68     1006.55     50.71 o 
   2   3  28      113.66       78.60     33.63 o 
   3   3  28       98.52      113.55     29.62 o 
   4   3  28      198.69      189.35     21.52 o 
   5   3  28      315.92      243.32     20.86 o 
   6   3  28        8.38       27.32      8.69 o 
   7   3  28     2009.47     2106.76     45.36 o 
   8   3  28        0.13       14.68     13.27 o 
   9   3  28      102.72       73.65     14.12 o 
  10   3  28        9.45       15.43     10.10 o 
  11   3  28     1064.55     1024.93     32.07 o 
  12   3  28        8.24       48.05     15.12 o 
  13   3  28       54.09       34.75     10.88 o 
  14   3  28        4.65        9.57     12.65 o 
 -16   4  28       36.46       38.88     16.05 o 
 -15   4  28       34.92       79.92     27.00 o 
 -14   4  28        8.55       17.13     11.73 o 
 -13   4  28       80.93      112.63     37.95 o 
 -12   4  28      100.27      114.79     38.11 o 
 -11   4  28      867.13     1018.26     93.49 o 
 -10   4  28      146.90      198.87     26.69 o 
  -9   4  28       12.60       19.75     12.65 o 
  -8   4  28        2.85       35.64     14.04 o 
  -7   4  28     1200.12     1288.56     37.80 o 
  -6   4  28       95.13       94.88     21.45 o 
  -5   4  28       29.79       11.42      9.26 o 
  -4   4  28       69.87       50.30     18.82 o 
  -3   4  28       68.85       66.65     23.61 o 
  -2   4  28        6.28        7.56      8.64 o 
  -1   4  28      307.24      309.49     21.91 o 
   0   4  28        7.43        4.17      5.86 o 
   1   4  28       58.67       94.57     22.68 o 
   2   4  28       11.26       20.21      7.10 o 
   3   4  28      166.42      182.51     39.50 o 
   4   4  28        0.06       15.89     10.49 o 
   5   4  28     1109.17     1111.75     68.81 o 
   6   4  28       26.74       90.56     22.37 o 
   7   4  28        3.50       23.45     13.58 o 
   8   4  28       49.38       68.19     26.38 o 
   9   4  28     1134.13     1236.26     44.74 o 
  10   4  28        7.41       45.20     22.83 o 
  11   4  28       58.13       40.11     14.66 o 
  12   4  28        4.94       15.27     11.42 o 
  13   4  28      360.30      436.46     51.22 o 
 -13   5  28       33.09       68.35     20.06 o 
 -12   5  28       22.23       29.47     16.97 o 
 -11   5  28      558.35      695.96     56.93 o 
 -10   5  28       32.19       55.85     23.14 o 
  -9   5  28       15.84       43.51     22.06 o 
  -8   5  28       11.60       13.73     11.57 o 
  -7   5  28      399.97      397.89     47.98 o 
  -6   5  28       26.97       44.28     16.20 o 
  -5   5  28       11.30       13.42     10.80 o 
  -4   5  28      114.59       74.06     21.45 o 
  -3   5  28       78.28       87.48     22.06 o 
  -2   5  28       10.75        9.87      8.49 o 
  -1   5  28      130.05       94.88     22.99 o 
   0   5  28       41.54       59.40     18.51 o 
   1   5  28      215.43      159.84     19.44 o 
   2   5  28        1.71       18.05     10.49 o 
   3   5  28      196.37      166.01     27.92 o 
   4   5  28       29.07       25.61      7.71 o 
   5   5  28      197.79      149.04     56.00 o 
   6   5  28        2.58       16.51     10.80 o 
   7   5  28       43.20       24.69     11.88 o 
   8   5  28       78.88       92.26     28.85 o 
   9   5  28        0.54       -8.18     11.88 o 
  10   5  28        1.43       10.65     12.19 o 
  -9   6  28       84.82       84.85     20.98 o 
  -8   6  28       26.40       10.80     15.12 o 
  -7   6  28       83.44       78.84     16.97 o 
  -6   6  28       25.37       29.78     10.18 o 
  -5   6  28        0.49       11.26      9.57 o 
  -4   6  28       13.56       41.19     18.98 o 
  -3   6  28      213.12      233.12     27.15 o 
  -2   6  28       18.91        9.26     12.81 o 
  -1   6  28        0.78       34.56     13.58 o 
   0   6  28        0.80       25.61     12.34 o 
   1   6  28      271.42      315.04     33.17 o 
   2   6  28        3.80       17.90     11.26 o 
   3   6  28       66.38      119.72     19.75 o 
   4   6  28        9.05       26.54     19.75 o 
   5   6  28       29.85       14.97     11.57 o 
 -20   1  29        5.70       26.72     13.45 o 
 -19   1  29       20.86       13.55     19.53 o 
 -18   1  29       17.72       23.32     11.17 o 
 -17   1  29      450.98      394.13     47.33 o 
 -16   1  29       62.23       44.28      9.90 o 
 -15   1  29       51.13       34.45     12.59 o 
 -14   1  29        6.39       27.18     18.15 o 
 -13   1  29     1242.17     1242.26     92.51 o 
 -12   1  29       90.41       89.50     17.53 o 
 -11   1  29      715.89      724.11     21.97 o 
 -10   1  29       71.08       68.70     11.66 o 
  -9   1  29       54.37       29.85      7.04 o 
  -8   1  29        0.70       29.38      9.10 o 
  -7   1  29      265.34      268.94     61.87 o 
  -6   1  29        6.41       11.74      6.11 o 
  -5   1  29        0.17        3.18      1.90 o 
  -4   1  29        1.65        9.40     16.61 o 
  -3   1  29       32.81       22.69      7.12 o 
  -2   1  29       36.54       30.43      5.39 o 
  -1   1  29     1156.69     1157.48     33.55 o 
   0   1  29      122.79      109.35     18.45 o 
   1   1  29      300.74      232.88     29.80 o 
   2   1  29        0.12        6.00      7.78 o 
   3   1  29     2233.71     2380.77     99.76 o 
   4   1  29      142.22      139.35     12.08 o 
   5   1  29       64.19       53.15      9.04 o 
   6   1  29       38.31       39.24      8.53 o 
   7   1  29     1547.03     1569.10     65.42 o 
   8   1  29        0.02        9.71     10.36 o 
   9   1  29       46.16       47.60     14.35 o 
  10   1  29       13.48       32.59     12.12 o 
  11   1  29     1299.34     1144.88     60.72 o 
  12   1  29        6.16       36.05     10.03 o 
  13   1  29       23.89       20.80      7.95 o 
  14   1  29       34.50       29.74      9.40 o 
  15   1  29      314.58      198.13     28.00 o 
  16   1  29        0.76       24.96     11.57 o 
 -19   2  29      102.28       99.14     16.71 o 
 -18   2  29       21.25       27.72     10.19 o 
 -17   2  29        2.01       24.02     12.16 o 
 -16   2  29        0.80       33.17     10.99 o 
 -15   2  29      832.99     1004.62     92.20 o 
 -14   2  29       40.40       22.59     16.60 o 
 -13   2  29       68.43       52.51     11.60 o 
 -12   2  29        1.78       23.74     42.43 o 
 -11   2  29     3717.30     4467.23    271.23 o 
 -10   2  29       11.71        4.38     13.42 o 
  -9   2  29        2.33        0.51     24.22 o 
  -8   2  29      125.56      143.55     38.26 o 
  -7   2  29     2244.35     2179.51    190.00 o 
  -6   2  29        5.19       17.30     20.21 o 
  -5   2  29        0.01        3.09     19.36 o 
  -4   2  29       87.58       70.89     16.20 o 
  -3   2  29     1470.91     1497.48     59.32 o 
  -2   2  29        6.43       24.66      9.32 o 
  -1   2  29       27.04       19.04      7.00 o 
   0   2  29       27.52       40.25     12.00 o 
   1   2  29     5083.15     5787.42    282.95 o 
   2   2  29      117.23      135.71     16.13 o 
   3   2  29        0.49       11.10     13.06 o 
   4   2  29        0.62       10.41      3.98 o 
   5   2  29     4165.60     4498.90     87.31 o 
   6   2  29        7.49       41.69     56.31 o 
   7   2  29        0.30       25.12     16.20 o 
   8   2  29      116.25      144.47     21.41 o 
   9   2  29      426.97      398.82     44.81 o 
  10   2  29       10.44       15.22     13.65 o 
  11   2  29       63.64       52.73     12.68 o 
  12   2  29        3.05       30.50     11.55 o 
  13   2  29       63.08       79.09     28.39 o 
  14   2  29        2.34       20.41      9.57 o 
  15   2  29       44.89       43.77     13.96 o 
 -18   3  29        9.96       24.39     11.88 o 
 -17   3  29        0.74        6.40      7.60 o 
 -16   3  29        2.94       22.86      8.10 o 
 -15   3  29       13.20        9.78      6.61 o 
 -14   3  29       16.38       34.46     10.16 o 
 -13   3  29      175.86      133.70     23.60 o 
 -12   3  29       13.95       18.60     10.95 o 
 -11   3  29      105.75       96.77     19.85 o 
 -10   3  29        4.44       20.92     12.11 o 
  -9   3  29     1534.71     1915.87    163.85 o 
  -8   3  29      202.50      198.54     28.39 o 
  -7   3  29       41.80       12.88      8.97 o 
  -6   3  29      185.64      191.33     21.66 o 
  -5   3  29     1203.90     1260.22     43.43 o 
  -4   3  29       89.06      118.79     21.56 o 
  -3   3  29       38.85       23.06      7.80 o 
  -2   3  29      197.87      180.16     26.21 o 
  -1   3  29      274.58      251.45     37.99 o 
   0   3  29       24.92       31.72     14.50 o 
   1   3  29     1245.57     1235.14    107.38 o 
   2   3  29        0.26        9.06      9.79 o 
   3   3  29     1089.43     1186.42     68.66 o 
   4   3  29       76.44       63.68     16.84 o 
   5   3  29     1329.26     1270.26     80.07 o 
   6   3  29       39.81       26.67      8.06 o 
   7   3  29      329.94      305.65     50.50 o 
   8   3  29       61.93       68.60     19.98 o 
   9   3  29       74.51       80.06     17.27 o 
  10   3  29      181.78      192.94     26.99 o 
  11   3  29      244.05      261.21     49.37 o 
  12   3  29        2.09       43.87     12.45 o 
  13   3  29      152.32      132.67     27.45 o 
  14   3  29        1.47       32.35     10.15 o 
 -16   4  29        4.00       45.36     20.83 o 
 -15   4  29       36.51       35.18     15.74 o 
 -14   4  29       10.16       15.74     10.80 o 
 -13   4  29        9.43        4.47     10.65 o 
 -12   4  29        1.64        9.10     13.42 o
[truncated: 73,752 more chars]
